# Supplementary material for: Development of EST-SSR markers based on transcriptome and its validation in ginger (Zingiber officinale Rosc.)
Source: PLoS One. 2021 Oct 27;16(10):e0259146. doi: 10.1371/journal.pone.0259146 (PMC8550423; doi:10.1371/journal.pone.0259146)
Supplement: S1 Table — (XLSX) [file pone.0259146.s003.xlsx]

## Sheet: Sheet2
S1Table. Ginger (Z. officinale) genotypes used for validation of SSR primers and diversity analysis.
S. No.	Collector No./ Sample name	Collection details	Unique features
1	9015	Karbi Anglong, Assam	Slender ginger type
2	9019	Karbi Anglong, Assam	Bold ginger type
3	9021	Karbi Anglong, Assam	Medium bold type
4	9030	East Karbi Anglong, Assam	Medium bold type
5	9038	Peren, Nagaland	Bold ginger type
6	9041	Zunheboto, Nagaland	Bold ginger type
7	9042	Kiphire, Nagaland	Compact rhizomes
8	9043	Bishnupur, Manipur	Medium bold type
9	9044	Wokha, Nagaland	Bold ginger type
10	9045	Dimapur, Nagaland	Bold ginger type
11	9058	Nagaland, India	Medium bold, prominent scales
12	9061	Nagaland, India	Medium sized, compact nodes
13	9062	Nagaland, India	Nadia type/ bold, shorter internodes, prominent scales
14	9066	Nagaland, India	Nadia, Extra bold, No prominent Scales
15	9068	Nagaland, India	Medium bold, Rhizome inner core blue
16	9070	Nagaland, India	Nadia type/ bold, shorter internodes, prominent scales
17	9071	Nagaland, India	Medium bold, more fibrous, Bluish
18	9077	Nagaland, India	Medium bold
19	9080	Nagaland, India	Extra bold, Nadia type
20	9081	Nagaland, India	Medium bold
21	IISR Varada	ICAR-Indian Institute of Spices Research, Kozhikode, Kerala, India	Released variety
22	IISR Mahima	ICAR-Indian Institute of Spices Research, Kozhikode, Kerala, India	Released variety
23	IISR Rejatha	ICAR-Indian Institute of Spices Research, Kozhikode, Kerala, India	Released variety
24	KAU Aswathy	Kerala Agricultural Universitry, Kerala, India	Released variety
25	KAU Chitra	Kerala Agricultural Universitry, Kerala, India	Released variety
26	KAU Athira	Kerala Agricultural Universitry, Kerala, India	Released variety
27	KAU Karthika	Kerala Agricultural Universitry, Kerala, India	Released variety
28	KAU Chandra	Kerala Agricultural Universitry, Kerala, India	Released variety
29	Suruchi	High Altitude Research Station, OUA&T, Pottangi, Odisha, India	Released variety
30	BCKV Mohini	Uttar Banga Krishi Viswavidyalaya, Pundibari, West Bengal, India	Released variety
31	Suravi	High Altitude Research Station, OUA&T, Pottangi, Odisha	Released variety
32	Sourabh	High Altitude Research Station, OUA&T, Pottangi, Odisha	Released variety
33	Himachal Local	ICAR-Indian Institute of Spices Research, Kozhikode, Kerala, India	Bold ginger type
34	Maran	ICAR-Indian Institute of Spices Research, Kozhikode, Kerala, India	Medium bold
35	Mahim	ICAR-Indian Institute of Spices Research, Kozhikode, Kerala, India	Medium bold
36	Rio-De-Janeiro	ICAR-Indian Institute of Spices Research, Kozhikode, Kerala, India	Widely cultivated genotypes in South India, medium bold
37	Nadia	ICAR-Indian Institute of Spices Research, Kozhikode, Kerala, India	Widely cultivated in North-East India, Bold ginger type
38	Gorubathan	ICAR-Indian Institute of Spices Research, Kozhikode, Kerala, India	Bold ginger type
39	Bhaise	ICAR-Indian Institute of Spices Research, Kozhikode, Kerala, India	Bold ginger type
40	9040	Phek, Nagaland	Slender ginger type
41	9046	Phek, Nagaland	Slender ginger type
42	9063	Nagaland, India	Pink ginger, Medium Bold
43	9073	Nagaland, India	Red ginger
44	9076	Nagaland, India	Pink type, Slender
45	9078	Nagaland, India	Comparatively bold, pink ginger
46	9079	Nagaland, India	Pink ginger, medium bold
47	Redginger exotic	Exotic ginger	Red ginger
48	Zingiber zerumbet	ICAR-Indian Institute of Spices Research, Kozhikode, Kerala, India	Related species
