# Supplementary material for: Development of EST-SSR markers based on transcriptome and its validation in ginger (Zingiber officinale Rosc.)
Source: PLoS One. 2021 Oct 27;16(10):e0259146. doi: 10.1371/journal.pone.0259146 (PMC8550423; doi:10.1371/journal.pone.0259146)
Supplement: S2 Table — (XLSX) [file pone.0259146.s004.xlsx]

## Sheet: Sheet1
Table S1. Gene ontology annotation of Unigenes
SeqName	Length	Description	#Hits	e-Value	sim mean	#GO	GO IDs	GO Names	Enzyme Codes	Enzyme Names	InterPro IDs	InterPro GO IDs
TRINITY_DN24479_c1_g1_i1	435	transcription factor PCF2	10	3.24731e-51	88.3	3	P:GO:0006355; F:GO:0003700; F:GO:0043565	P:regulation of transcription, DNA-templated; F:DNA-binding transcription factor activity; F:sequence-specific DNA binding
TRINITY_DN24479_c1_g2_i1	341	transcription factor PCF2-like	10	1.07576e-52	99.18	2	P:GO:0006355; F:GO:0003700	P:regulation of transcription, DNA-templated; F:DNA-binding transcription factor activity
TRINITY_DN24479_c2_g1_i1	1121	transcription factor PCF2-like	10	4.91885e-122	77.08	2	P:GO:0006355; F:GO:0003700	P:regulation of transcription, DNA-templated; F:DNA-binding transcription factor activity
TRINITY_DN38302_c0_g1_i1	427	glucan endo-1,3-beta-glucosidase-like	10	6.08777e-53	75.68	3	P:GO:0008152; F:GO:0004553; C:GO:0046658	P:metabolic process; F:hydrolase activity, hydrolyzing O-glycosyl compounds; C:anchored component of plasma membrane	EC:3.2.1	Glycosylases
TRINITY_DN38347_c0_g1_i1	386	MULTISPECIES: thioredoxin	10	9.83553e-41	73.28	4	P:GO:0045454; F:GO:0016671; F:GO:0047134; C:GO:0005737	P:cell redox homeostasis; F:oxidoreductase activity, acting on a sulfur group of donors, disulfide as acceptor; F:protein-disulfide reductase (NAD(P)) activity; C:cytoplasm	EC:1.8.4; EC:1.8.1.8	Acting on a sulfur group of donors; Protein-disulfide reductase
TRINITY_DN37776_c0_g1_i1	530	cytochrome b561 domain-containing protein At2g30890-like	20	8.70186e-65	75.7	3	F:GO:0016491; F:GO:0020037; C:GO:0016021	F:oxidoreductase activity; F:heme binding; C:integral component of membrane	EC:1	Oxidoreductases
TRINITY_DN37779_c0_g1_i1	452	phage major capsid protein E	20	2.08394e-64	100	3	C:GO:0016021; C:GO:0030430; C:GO:0039620	C:integral component of membrane; C:host cell cytoplasm; C:T=7 icosahedral viral capsid
TRINITY_DN37744_c0_g1_i1	352	peroxidase 55-like	20	3.37733e-32	88.3	7	P:GO:0006979; P:GO:0042744; P:GO:0098869; F:GO:0004601; F:GO:0020037; F:GO:0046872; C:GO:0005576	P:response to oxidative stress; P:hydrogen peroxide catabolic process; P:cellular oxidant detoxification; F:peroxidase activity; F:heme binding; F:metal ion binding; C:extracellular region	EC:1.11.1	Acting on a peroxide as acceptor
TRINITY_DN37799_c0_g1_i1	630	probable methyltransferase TARBP1 isoform X1	20	1.22074e-102	90.94	3	P:GO:0030488; F:GO:0003723; F:GO:0016423	P:tRNA methylation; F:RNA binding; F:tRNA (guanine) methyltransferase activity	EC:2.1.1	Transferring one-carbon groups
TRINITY_DN37722_c0_g1_i1	863	DUF2726 domain-containing protein	20	1.57737e-87	76.37	1	C:GO:0016021	C:integral component of membrane
TRINITY_DN37771_c0_g1_i1	391	probable LRR receptor-like serine/threonine-protein kinase At1g53440 isoform X2	20	2.43633e-65	86.34	6	P:GO:0046777; F:GO:0005524; F:GO:0106310; F:GO:0106311; C:GO:0005886; C:GO:0016021	P:protein autophosphorylation; F:ATP binding; F:protein serine kinase activity; F:protein threonine kinase activity; C:plasma membrane; C:integral component of membrane	EC:2.7.11.1	Non-specific serine/threonine protein kinase
TRINITY_DN37774_c0_g1_i1	407	probable potassium transporter 13 isoform X3	20	6.64075e-39	83.9	3	P:GO:0071805; F:GO:0015079; C:GO:0016021	P:potassium ion transmembrane transport; F:potassium ion transmembrane transporter activity; C:integral component of membrane	EC:7	Translocases
TRINITY_DN37764_c0_g1_i1	312	pentatricopeptide repeat-containing protein At3g02330	20	1.20715e-51	85.96	8	P:GO:0016554; P:GO:0032508; P:GO:0055085; P:GO:0080156; F:GO:0003678; F:GO:0008270; F:GO:0016787; C:GO:0016021	P:cytidine to uridine editing; P:DNA duplex unwinding; P:transmembrane transport; P:mitochondrial mRNA modification; F:DNA helicase activity; F:zinc ion binding; F:hydrolase activity; C:integral component of membrane	EC:3.6.4.12	DNA helicase
TRINITY_DN37712_c0_g1_i1	428	putative nucleotidyltransferase, Ribonuclease H	20	2.99832e-79	89.38	6	P:GO:0006278; P:GO:0090502; F:GO:0003676; F:GO:0003964; F:GO:0004523; F:GO:0008270	P:RNA-dependent DNA biosynthetic process; P:RNA phosphodiester bond hydrolysis, endonucleolytic; F:nucleic acid binding; F:RNA-directed DNA polymerase activity; F:RNA-DNA hybrid ribonuclease activity; F:zinc ion binding	EC:3.1.30; EC:2.7.7.49; EC:3.1.26.4	Acting on ester bonds; RNA-directed DNA polymerase; Ribonuclease H
TRINITY_DN37724_c0_g1_i1	479	pentatricopeptide repeat-containing protein At3g09060	20	4.36441e-70	75.6	1	F:GO:0016740	F:transferase activity	EC:2	Transferases
TRINITY_DN37701_c0_g1_i1	457	NAD(P)/FAD-dependent oxidoreductase	20	1.36991e-98	85.69	3	P:GO:0045454; F:GO:0016491; F:GO:0050660	P:cell redox homeostasis; F:oxidoreductase activity; F:flavin adenine dinucleotide binding	EC:1	Oxidoreductases
TRINITY_DN37781_c0_g1_i1	381	reverse transcriptase	20	4.71301e-29	62.17	5	P:GO:0006807; P:GO:0043170; P:GO:0044238; F:GO:0016740; F:GO:0016787	P:nitrogen compound metabolic process; P:macromolecule metabolic process; P:primary metabolic process; F:transferase activity; F:hydrolase activity	EC:2; EC:3	Transferases; Hydrolases
TRINITY_DN37760_c0_g1_i1	338	Midasin	20	1.08478e-60	88.35	8	P:GO:0000027; P:GO:0006364; F:GO:0005524; F:GO:0016787; C:GO:0005654; C:GO:0005730; C:GO:0016021; C:GO:0030687	P:ribosomal large subunit assembly; P:rRNA processing; F:ATP binding; F:hydrolase activity; C:nucleoplasm; C:nucleolus; C:integral component of membrane; C:preribosome, large subunit precursor	EC:3	Hydrolases
TRINITY_DN37745_c0_g1_i1	1220	acyl transferase 4-like	20	0	84.53	2	F:GO:0016410; C:GO:0016021	F:N-acyltransferase activity; C:integral component of membrane	EC:2.3.1	Acyltransferases
TRINITY_DN37725_c0_g1_i1	662	receptor-like protein 4	20	4.18991e-66	86.42	3	P:GO:0016310; F:GO:0016301; C:GO:0016021	P:phosphorylation; F:kinase activity; C:integral component of membrane	EC:2.7	Transferring phosphorus-containing groups
TRINITY_DN37755_c0_g1_i1	341	DNA replication licensing factor MCM3	20	2.51082e-70	98.72	12	P:GO:0000727; P:GO:0006267; P:GO:0006271; P:GO:0032508; P:GO:1902975; F:GO:0003678; F:GO:0003688; F:GO:0003697; F:GO:0005524; F:GO:0016787; C:GO:0000347; C:GO:0042555	P:double-strand break repair via break-induced replication; P:pre-replicative complex assembly involved in nuclear cell cycle DNA replication; P:DNA strand elongation involved in DNA replication; P:DNA duplex unwinding; P:mitotic DNA replication initiation; F:DNA helicase activity; F:DNA replication origin binding; F:single-stranded DNA binding; F:ATP binding; F:hydrolase activity; C:THO complex;…	EC:3.6.4.12	DNA helicase
TRINITY_DN37708_c0_g1_i1	761	Retrovirus-related Pol polyprotein from transposon TNT 1-94	20	1.92429e-50	72.23	1	F:GO:0005488	F:binding
TRINITY_DN37727_c0_g1_i1	862	protein FLX-like 3	20	4.96782e-50	80.61	1	P:GO:0030154	P:cell differentiation
TRINITY_DN37746_c0_g1_i1	369	transcription factor BHLH148-like	20	1.82078e-49	71.96	1	F:GO:0046983	F:protein dimerization activity
TRINITY_DN37785_c0_g1_i1	491	Auxin transport protein BIG	20	5.72065e-101	96.26	8	P:GO:0009926; P:GO:0016567; F:GO:0004839; F:GO:0008270; F:GO:0016746; C:GO:0005829; C:GO:0009506; C:GO:0016021	P:auxin polar transport; P:protein ubiquitination; F:ubiquitin activating enzyme activity; F:zinc ion binding; F:acyltransferase activity; C:cytosol; C:plasmodesma; C:integral component of membrane	EC:2.3; EC:6.2.1.45	Acyltransferases; E1 ubiquitin-activating enzyme
TRINITY_DN37741_c0_g1_i1	510	putative pentatricopeptide repeat-containing protein At3g08820	20	6.00131e-88	86.92	1	F:GO:0008270	F:zinc ion binding
TRINITY_DN37729_c0_g1_i1	399	DNA-dependent RNA polymerase	20	4.45045e-32	68.7	3	P:GO:0006390; F:GO:0003899; C:GO:0034245	P:mitochondrial transcription; F:DNA-directed 5'-3' RNA polymerase activity; C:mitochondrial DNA-directed RNA polymerase complex	EC:2.7.7.6	DNA-directed RNA polymerase
TRINITY_DN37733_c0_g1_i1	335	protein SHORT-ROOT-like	20	1.42419e-28	73.03	3	P:GO:0006355; F:GO:0003700; F:GO:0043565	P:regulation of transcription, DNA-templated; F:DNA-binding transcription factor activity; F:sequence-specific DNA binding
TRINITY_DN37700_c0_g1_i1	427	sister chromatid cohesion 1 protein 3	20	5.17364e-18	56.11	2	P:GO:0007049; C:GO:0000793	P:cell cycle; C:condensed chromosome
TRINITY_DN37709_c0_g1_i1	830	polyprotein	20	2.2725e-59	67.91	6	P:GO:0006278; P:GO:0090502; F:GO:0003676; F:GO:0003964; F:GO:0004523; F:GO:0008270	P:RNA-dependent DNA biosynthetic process; P:RNA phosphodiester bond hydrolysis, endonucleolytic; F:nucleic acid binding; F:RNA-directed DNA polymerase activity; F:RNA-DNA hybrid ribonuclease activity; F:zinc ion binding	EC:3.1.30; EC:2.7.7.49; EC:3.1.26.4	Acting on ester bonds; RNA-directed DNA polymerase; Ribonuclease H
TRINITY_DN13076_c0_g1_i1	347	Retrovirus-related Pol polyprotein from transposon TNT 1-94	20	7.7169e-47	77.62	7	P:GO:0006004; P:GO:0006259; P:GO:0006974; F:GO:0003676; F:GO:0016740; F:GO:0046872; C:GO:0005737	P:fucose metabolic process; P:DNA metabolic process; P:cellular response to DNA damage stimulus; F:nucleic acid binding; F:transferase activity; F:metal ion binding; C:cytoplasm	EC:2	Transferases
TRINITY_DN13040_c0_g1_i1	440	ORFIII polyprotein	20	1.9531e-73	86.06	4	P:GO:0006278; P:GO:0090305; F:GO:0003964; F:GO:0004519	P:RNA-dependent DNA biosynthetic process; P:nucleic acid phosphodiester bond hydrolysis; F:RNA-directed DNA polymerase activity; F:endonuclease activity	EC:3.1; EC:2.7.7.49	Acting on ester bonds; RNA-directed DNA polymerase
TRINITY_DN13051_c0_g1_i1	619	probable methyltransferase PMT26	20	3.94471e-91	75.71	4	P:GO:0032259; F:GO:0008168; C:GO:0005802; C:GO:0016021	P:methylation; F:methyltransferase activity; C:trans-Golgi network; C:integral component of membrane	EC:2.1.1	Transferring one-carbon groups
TRINITY_DN13066_c0_g1_i1	578	Anaphase-promoting complex subunit 6	20	2.93858e-85	91.11	9	P:GO:0016567; P:GO:0031145; P:GO:0032875; P:GO:0045842; P:GO:0051301; F:GO:0005507; C:GO:0005680; C:GO:0005743; C:GO:0016021	P:protein ubiquitination; P:anaphase-promoting complex-dependent catabolic process; P:regulation of DNA endoreduplication; P:positive regulation of mitotic metaphase/anaphase transition; P:cell division; F:copper ion binding; C:anaphase-promoting complex; C:mitochondrial inner membrane; C:integral component of membrane
TRINITY_DN13066_c0_g1_i2	585	Anaphase-promoting complex subunit 6	20	1.29938e-67	90.33	9	P:GO:0016567; P:GO:0031145; P:GO:0032875; P:GO:0045842; P:GO:0051301; F:GO:0005507; C:GO:0005680; C:GO:0005743; C:GO:0016021	P:protein ubiquitination; P:anaphase-promoting complex-dependent catabolic process; P:regulation of DNA endoreduplication; P:positive regulation of mitotic metaphase/anaphase transition; P:cell division; F:copper ion binding; C:anaphase-promoting complex; C:mitochondrial inner membrane; C:integral component of membrane
TRINITY_DN13024_c0_g1_i1	354	phosphatidylinositol/phosphatidylcholine transfer protein SFH13 isoform X1	20	2.57027e-36	84.45	2	F:GO:0016740; C:GO:0016021	F:transferase activity; C:integral component of membrane	EC:2	Transferases
TRINITY_DN13050_c0_g1_i1	1126	histone-lysine N-methyltransferase ASHR3	20	1.58914e-150	77.26	5	P:GO:0006355; P:GO:0034968; F:GO:0046872; F:GO:0046975; C:GO:0000785	P:regulation of transcription, DNA-templated; P:histone lysine methylation; F:metal ion binding; F:histone methyltransferase activity (H3-K36 specific); C:chromatin	EC:2.1.1.354	[Histone H3]-lysine(4) N-trimethyltransferase
TRINITY_DN13050_c0_g1_i2	1118	histone-lysine N-methyltransferase ASHR3	20	2.6822e-174	78.26	5	P:GO:0006355; P:GO:0010452; F:GO:0046872; F:GO:0046975; C:GO:0000785	P:regulation of transcription, DNA-templated; P:histone H3-K36 methylation; F:metal ion binding; F:histone methyltransferase activity (H3-K36 specific); C:chromatin	EC:2.1.1.354	[Histone H3]-lysine(4) N-trimethyltransferase
TRINITY_DN13088_c0_g1_i1	737	probably inactive leucine-rich repeat receptor-like protein kinase At3g28040	20	1.77242e-14	84.69	5	P:GO:0006468; F:GO:0004672; F:GO:0005524; C:GO:0005886; C:GO:0016021	P:protein phosphorylation; F:protein kinase activity; F:ATP binding; C:plasma membrane; C:integral component of membrane	EC:2.7.1	Transferring phosphorus-containing groups
TRINITY_DN13063_c0_g1_i1	303	polyprotein	20	1.32939e-39	80.9	9	P:GO:0006278; P:GO:0006508; P:GO:0046718; P:GO:0090502; F:GO:0003676; F:GO:0003964; F:GO:0004190; F:GO:0004523; F:GO:0008270	P:RNA-dependent DNA biosynthetic process; P:proteolysis; P:viral entry into host cell; P:RNA phosphodiester bond hydrolysis, endonucleolytic; F:nucleic acid binding; F:RNA-directed DNA polymerase activity; F:aspartic-type endopeptidase activity; F:RNA-DNA hybrid ribonuclease activity; F:zinc ion binding	EC:3.1.30; EC:3.4.23; EC:2.7.7.49; EC:3.1.26.4	Acting on ester bonds; Acting on peptide bonds (peptidases); RNA-directed DNA polymerase; Ribonuclease H
TRINITY_DN13060_c0_g1_i1	324	copper resistance system multicopper oxidase	20	2.29548e-53	90.2	3	F:GO:0005507; F:GO:0016491; C:GO:0042597	F:copper ion binding; F:oxidoreductase activity; C:periplasmic space	EC:1	Oxidoreductases
TRINITY_DN13068_c0_g1_i1	455	deSI-like protein At4g17486	20	9.73217e-70	81.86	2	P:GO:0016579; F:GO:0101005	P:protein deubiquitination; F:deubiquitinase activity	EC:3.4	Acting on peptide bonds (peptidases)
TRINITY_DN13068_c0_g2_i1	419	deSI-like protein At4g17486 isoform X1	20	7.53308e-13	78.59	3	P:GO:0016579; F:GO:0101005; C:GO:0016020	P:protein deubiquitination; F:deubiquitinase activity; C:membrane	EC:3.4	Acting on peptide bonds (peptidases)
TRINITY_DN13020_c0_g1_i1	541	DCN1-like protein 1 isoform X1	20	2.41338e-39	70.84	6	P:GO:0045116; P:GO:0051443; F:GO:0031624; F:GO:0032182; F:GO:0097602; C:GO:0000151	P:protein neddylation; P:positive regulation of ubiquitin-protein transferase activity; F:ubiquitin conjugating enzyme binding; F:ubiquitin-like protein binding; F:cullin family protein binding; C:ubiquitin ligase complex
TRINITY_DN13020_c0_g1_i3	331	DCN1-like protein 3 isoform X4	20	1.78852e-29	71.66	6	P:GO:0045116; P:GO:0051443; F:GO:0031624; F:GO:0032182; F:GO:0097602; C:GO:0000151	P:protein neddylation; P:positive regulation of ubiquitin-protein transferase activity; F:ubiquitin conjugating enzyme binding; F:ubiquitin-like protein binding; F:cullin family protein binding; C:ubiquitin ligase complex
TRINITY_DN13089_c0_g1_i1	647	protein LAX PANICLE 2 isoform X2	20	3.0553e-16	77.27	1	P:GO:0007275	P:multicellular organism development
TRINITY_DN13086_c0_g1_i1	388	Retrovirus-related Pol polyprotein from transposon TNT 1-94	20	7.904e-28	76.52	1	F:GO:0005488	F:binding
TRINITY_DN44700_c0_g1_i1	439	putative mitochondrial protein	20	1.39769e-14	48.33	4	P:GO:0006807; P:GO:0044238; P:GO:0071704; F:GO:0003824	P:nitrogen compound metabolic process; P:primary metabolic process; P:organic substance metabolic process; F:catalytic activity
TRINITY_DN44790_c0_g1_i1	380	Dynamin-related protein 1E	20	3.12294e-42	69.38	1	F:GO:0003824	F:catalytic activity
TRINITY_DN44737_c0_g1_i1	358	polyprotein	20	4.24071e-54	83.01	9	P:GO:0006278; P:GO:0006508; P:GO:0046718; P:GO:0090502; F:GO:0003676; F:GO:0003964; F:GO:0004190; F:GO:0004523; F:GO:0008270	P:RNA-dependent DNA biosynthetic process; P:proteolysis; P:viral entry into host cell; P:RNA phosphodiester bond hydrolysis, endonucleolytic; F:nucleic acid binding; F:RNA-directed DNA polymerase activity; F:aspartic-type endopeptidase activity; F:RNA-DNA hybrid ribonuclease activity; F:zinc ion binding	EC:3.1.30; EC:3.4.23; EC:2.7.7.49; EC:3.1.26.4	Acting on ester bonds; Acting on peptide bonds (peptidases); RNA-directed DNA polymerase; Ribonuclease H
TRINITY_DN44717_c0_g1_i1	491	cytochrome c oxidase subunit 1	20	1.07219e-96	90.13	8	P:GO:0006123; P:GO:0015990; F:GO:0004129; F:GO:0020037; F:GO:0046872; C:GO:0005751; C:GO:0005886; C:GO:0016021	P:mitochondrial electron transport, cytochrome c to oxygen; P:electron transport coupled proton transport; F:cytochrome-c oxidase activity; F:heme binding; F:metal ion binding; C:mitochondrial respiratory chain complex IV; C:plasma membrane; C:integral component of membrane	EC:1.9; EC:7.1.1.9	Acting on a heme group of donors; Cytochrome-c oxidase
TRINITY_DN44736_c0_g1_i1	436	Auxin transport protein BIG	20	1.117e-85	93.51	4	P:GO:0009926; F:GO:0008270; C:GO:0005829; C:GO:0009506	P:auxin polar transport; F:zinc ion binding; C:cytosol; C:plasmodesma
TRINITY_DN44766_c0_g1_i1	441	cinnamoyl-CoA reductase-like SNL6	20	9.14361e-22	79.22	2	P:GO:0006694; F:GO:0003854	P:steroid biosynthetic process; F:3-beta-hydroxy-delta5-steroid dehydrogenase activity	EC:1.1.1.145	3-beta-hydroxy-Delta(5)-steroid dehydrogenase
TRINITY_DN44709_c0_g1_i1	443	mitogen-activated protein kinase kinase kinase 1	20	6.5715e-32	80.3	5	P:GO:0016310; P:GO:0016567; F:GO:0008270; F:GO:0016301; F:GO:0061630	P:phosphorylation; P:protein ubiquitination; F:zinc ion binding; F:kinase activity; F:ubiquitin protein ligase activity	EC:2.7	Transferring phosphorus-containing groups
TRINITY_DN44703_c0_g1_i1	445	AMP-dependent synthetase/ligase	20	3.26845e-53	86.83	8	P:GO:0006979; P:GO:0008610; P:GO:0098869; F:GO:0004096; F:GO:0016874; F:GO:0020037; F:GO:0031177; C:GO:0016021	P:response to oxidative stress; P:lipid biosynthetic process; P:cellular oxidant detoxification; F:catalase activity; F:ligase activity; F:heme binding; F:phosphopantetheine binding; C:integral component of membrane	EC:6; EC:1.11.1.6	Ligases; Catalase
TRINITY_DN44727_c0_g1_i1	307	TonB-dependent receptor	20	4.22395e-61	86.65	1	C:GO:0009279	C:cell outer membrane
TRINITY_DN44730_c0_g1_i1	309	structural maintenance of chromosomes protein 4	20	1.22985e-35	78.08	4	P:GO:0007076; P:GO:0051321; F:GO:0005524; C:GO:0005694	P:mitotic chromosome condensation; P:meiotic cell cycle; F:ATP binding; C:chromosome
TRINITY_DN44799_c0_g1_i1	415	transcription factor bHLH112 isoform X1	20	3.48332e-25	70.95	3	P:GO:0006357; F:GO:0000978; F:GO:0000981	P:regulation of transcription by RNA polymerase II; F:RNA polymerase II cis-regulatory region sequence-specific DNA binding; F:DNA-binding transcription factor activity, RNA polymerase II-specific
TRINITY_DN44708_c0_g1_i1	367	catalase	20	2.30969e-66	93.89	6	P:GO:0006979; P:GO:0042744; P:GO:0098869; F:GO:0004096; F:GO:0020037; F:GO:0046872	P:response to oxidative stress; P:hydrogen peroxide catabolic process; P:cellular oxidant detoxification; F:catalase activity; F:heme binding; F:metal ion binding	EC:1.11.1.6	Catalase
TRINITY_DN44781_c0_g1_i1	510	pentatricopeptide repeat-containing protein At2g39620	20	1.13831e-98	87.01	1	F:GO:0008270	F:zinc ion binding
TRINITY_DN44739_c0_g1_i1	626	RNA-binding protein 24-like isoform X2	20	2.28096e-78	80	3	P:GO:0007275; P:GO:0030154; F:GO:0003729	P:multicellular organism development; P:cell differentiation; F:mRNA binding
TRINITY_DN44771_c0_g1_i1	349	integrator complex subunit 11	20	1.65181e-26	75.69	4	P:GO:0090502; F:GO:0003676; F:GO:0004523; C:GO:0016021	P:RNA phosphodiester bond hydrolysis, endonucleolytic; F:nucleic acid binding; F:RNA-DNA hybrid ribonuclease activity; C:integral component of membrane	EC:3.1.30; EC:3.1.26.4	Acting on ester bonds; Ribonuclease H
TRINITY_DN30571_c0_g1_i1	458	Ubiquitin-conjugating enzyme E2 27	20	3.81312e-25	82.92	7	P:GO:0000209; P:GO:0006865; P:GO:0043161; F:GO:0005524; F:GO:0061631; C:GO:0005829; C:GO:0016021	P:protein polyubiquitination; P:amino acid transport; P:proteasome-mediated ubiquitin-dependent protein catabolic process; F:ATP binding; F:ubiquitin conjugating enzyme activity; C:cytosol; C:integral component of membrane	EC:2.3.2.23	E2 ubiquitin-conjugating enzyme
TRINITY_DN30571_c0_g2_i1	876	Ubiquitin-conjugating enzyme E2 27	20	2.8948e-54	90.08	5	P:GO:0000209; P:GO:0043161; F:GO:0005524; F:GO:0061631; C:GO:0005829	P:protein polyubiquitination; P:proteasome-mediated ubiquitin-dependent protein catabolic process; F:ATP binding; F:ubiquitin conjugating enzyme activity; C:cytosol	EC:2.3.2.23	E2 ubiquitin-conjugating enzyme
TRINITY_DN30571_c0_g2_i2	784	Ubiquitin-conjugating enzyme E2 27	20	3.42805e-25	76.9	5	P:GO:0000209; P:GO:0043161; F:GO:0005524; F:GO:0061631; C:GO:0016021	P:protein polyubiquitination; P:proteasome-mediated ubiquitin-dependent protein catabolic process; F:ATP binding; F:ubiquitin conjugating enzyme activity; C:integral component of membrane	EC:2.3.2.23	E2 ubiquitin-conjugating enzyme
TRINITY_DN30571_c0_g2_i3	864	Ubiquitin-conjugating enzyme E2 27	20	9.48954e-94	92.92	5	P:GO:0000209; P:GO:0043161; F:GO:0005524; F:GO:0061631; C:GO:0005829	P:protein polyubiquitination; P:proteasome-mediated ubiquitin-dependent protein catabolic process; F:ATP binding; F:ubiquitin conjugating enzyme activity; C:cytosol	EC:2.3.2.23	E2 ubiquitin-conjugating enzyme
TRINITY_DN30571_c0_g1_i2	1057	Ubiquitin-conjugating enzyme E2 27	20	1.56863e-91	89.77	5	P:GO:0000209; P:GO:0043161; F:GO:0005524; F:GO:0061631; C:GO:0005829	P:protein polyubiquitination; P:proteasome-mediated ubiquitin-dependent protein catabolic process; F:ATP binding; F:ubiquitin conjugating enzyme activity; C:cytosol	EC:2.3.2.23	E2 ubiquitin-conjugating enzyme
TRINITY_DN30571_c0_g1_i3	733	ubiquitin-conjugating enzyme E2 27	20	1.41364e-41	94.27	5	P:GO:0000209; P:GO:0043161; F:GO:0005524; F:GO:0061631; C:GO:0005829	P:protein polyubiquitination; P:proteasome-mediated ubiquitin-dependent protein catabolic process; F:ATP binding; F:ubiquitin conjugating enzyme activity; C:cytosol	EC:2.3.2.23	E2 ubiquitin-conjugating enzyme
TRINITY_DN30536_c0_g1_i2	768	vacuolar fusion protein CCZ1 homolog B-like isoform X1	20	9.80065e-46	88.98	7	P:GO:0016192; P:GO:0016310; P:GO:0050790; F:GO:0005085; F:GO:0005515; F:GO:0016301; C:GO:0035658	P:vesicle-mediated transport; P:phosphorylation; P:regulation of catalytic activity; F:guanyl-nucleotide exchange factor activity; F:protein binding; F:kinase activity; C:Mon1-Ccz1 complex	EC:2.7	Transferring phosphorus-containing groups
TRINITY_DN30536_c0_g1_i3	2144	vacuolar fusion protein CCZ1 homolog	20	0	83.11	2	P:GO:0016192; C:GO:0035658	P:vesicle-mediated transport; C:Mon1-Ccz1 complex
TRINITY_DN30536_c0_g1_i5	693	vacuolar fusion protein CCZ1 homolog	20	4.35796e-108	87.67	4	P:GO:0016192; P:GO:0016310; F:GO:0016301; C:GO:0035658	P:vesicle-mediated transport; P:phosphorylation; F:kinase activity; C:Mon1-Ccz1 complex	EC:2.7	Transferring phosphorus-containing groups
TRINITY_DN30536_c0_g1_i6	304	vacuolar fusion protein CCZ1 homolog isoform X3	20	1.01359e-11	90.45	2	P:GO:0016192; C:GO:0035658	P:vesicle-mediated transport; C:Mon1-Ccz1 complex
TRINITY_DN30501_c1_g4_i1	2194	non-canonical poly(A) RNA polymerase PAPD5 isoform X1	20	0	70.5	4	P:GO:0031123; F:GO:0004652; C:GO:0005730; C:GO:0031499	P:RNA 3'-end processing; F:polynucleotide adenylyltransferase activity; C:nucleolus; C:TRAMP complex	EC:2.7.7.19	Polynucleotide adenylyltransferase
TRINITY_DN30501_c1_g4_i3	2283	non-canonical poly(A) RNA polymerase PAPD5 isoform X1	20	0	76.71	5	P:GO:0031123; F:GO:0004652; C:GO:0005730; C:GO:0016020; C:GO:0031499	P:RNA 3'-end processing; F:polynucleotide adenylyltransferase activity; C:nucleolus; C:membrane; C:TRAMP complex	EC:2.7.7.19	Polynucleotide adenylyltransferase
TRINITY_DN30501_c1_g4_i5	2104	non-canonical poly(A) RNA polymerase PAPD5 isoform X1	20	0	75.14	4	P:GO:0031123; F:GO:0004652; C:GO:0005730; C:GO:0031499	P:RNA 3'-end processing; F:polynucleotide adenylyltransferase activity; C:nucleolus; C:TRAMP complex	EC:2.7.7.19	Polynucleotide adenylyltransferase
TRINITY_DN30597_c0_g1_i1	2042	cysteine desulfurase, mitochondrial	20	0	92.73	6	P:GO:0044571; F:GO:0030170; F:GO:0031071; F:GO:0046872; F:GO:0051536; C:GO:0005829	P:[2Fe-2S] cluster assembly; F:pyridoxal phosphate binding; F:cysteine desulfurase activity; F:metal ion binding; F:iron-sulfur cluster binding; C:cytosol	EC:2.8.1.7	Cysteine desulfurase
TRINITY_DN30567_c0_g1_i1	751	methyltransferase-like protein 22 isoform X1	20	5.08626e-47	75.94	2	P:GO:0006479; F:GO:0008276	P:protein methylation; F:protein methyltransferase activity	EC:2.1.1	Transferring one-carbon groups
TRINITY_DN30567_c0_g1_i2	2112	methyltransferase-like protein 22 isoform X1	20	9.31423e-79	78.29	2	P:GO:0006479; F:GO:0008276	P:protein methylation; F:protein methyltransferase activity	EC:2.1.1	Transferring one-carbon groups
TRINITY_DN30567_c0_g1_i3	1713	methyltransferase-like protein 22 isoform X1	20	1.82958e-86	60.57	1	F:GO:0016740	F:transferase activity	EC:2	Transferases
TRINITY_DN30567_c0_g1_i4	795	methyltransferase-like protein 22 isoform X1	20	5.94674e-67	62.78	1	F:GO:0008168	F:methyltransferase activity	EC:2.1.1	Transferring one-carbon groups
TRINITY_DN30567_c0_g1_i5	1663	methyltransferase-like protein 22	20	1.59014e-84	72.95	3	P:GO:0006479; F:GO:0008276; C:GO:0016020	P:protein methylation; F:protein methyltransferase activity; C:membrane	EC:2.1.1	Transferring one-carbon groups
TRINITY_DN30567_c0_g1_i8	1354	methyltransferase-like protein 22 isoform X1	20	1.32137e-110	75.64	2	P:GO:0006479; F:GO:0008276	P:protein methylation; F:protein methyltransferase activity	EC:2.1.1	Transferring one-carbon groups
TRINITY_DN30567_c0_g1_i9	2062	methyltransferase-like protein 22 isoform X1	20	2.05661e-78	74.39	3	P:GO:0006479; F:GO:0008276; C:GO:0016020	P:protein methylation; F:protein methyltransferase activity; C:membrane	EC:2.1.1	Transferring one-carbon groups
TRINITY_DN30567_c0_g1_i10	2049	methyltransferase-like protein 22 isoform X1	20	4.47933e-65	72.2	2	P:GO:0006479; F:GO:0008276	P:protein methylation; F:protein methyltransferase activity	EC:2.1.1	Transferring one-carbon groups
TRINITY_DN30567_c0_g1_i11	1806	methyltransferase-like protein 22 isoform X1	20	7.76577e-78	70.48	2	P:GO:0006479; F:GO:0008276	P:protein methylation; F:protein methyltransferase activity	EC:2.1.1	Transferring one-carbon groups
TRINITY_DN30567_c0_g1_i12	1112	methyltransferase-like protein 22 isoform X1	20	2.59039e-86	74.87	2	P:GO:0006479; F:GO:0008276	P:protein methylation; F:protein methyltransferase activity	EC:2.1.1	Transferring one-carbon groups
TRINITY_DN30567_c0_g1_i14	2131	methyltransferase-like protein 22 isoform X1	20	4.6799e-65	72.2	2	P:GO:0006479; F:GO:0008276	P:protein methylation; F:protein methyltransferase activity	EC:2.1.1	Transferring one-carbon groups
TRINITY_DN30567_c0_g1_i15	1838	methyltransferase-like protein 22 isoform X1	20	5.69048e-112	74.94	2	P:GO:0006479; F:GO:0008276	P:protein methylation; F:protein methyltransferase activity	EC:2.1.1	Transferring one-carbon groups
TRINITY_DN30567_c0_g1_i16	1756	methyltransferase-like protein 22 isoform X1	20	1.55664e-114	72.6	2	P:GO:0006479; F:GO:0008276	P:protein methylation; F:protein methyltransferase activity	EC:2.1.1	Transferring one-carbon groups
TRINITY_DN30567_c0_g1_i17	1439	methyltransferase-like protein 22 isoform X2	20	2.16423e-133	66.34	2	P:GO:0032259; F:GO:0008276	P:methylation; F:protein methyltransferase activity	EC:2.1.1	Transferring one-carbon groups
TRINITY_DN30567_c0_g1_i18	2030	methyltransferase-like protein 22 isoform X1	20	4.05605e-77	74.01	2	P:GO:0006479; F:GO:0008276	P:protein methylation; F:protein methyltransferase activity	EC:2.1.1	Transferring one-carbon groups
TRINITY_DN30567_c0_g1_i19	1948	methyltransferase-like protein 22 isoform X1	20	4.18524e-65	72.2	2	P:GO:0006479; F:GO:0008276	P:protein methylation; F:protein methyltransferase activity	EC:2.1.1	Transferring one-carbon groups
TRINITY_DN30567_c0_g1_i20	1442	methyltransferase-like protein 22 isoform X1	20	5.14692e-63	48.91	1	F:GO:0016740	F:transferase activity	EC:2	Transferases
TRINITY_DN30567_c0_g1_i22	1732	methyltransferase-like protein 22 isoform X2	20	3.58913e-65	72.45	2	P:GO:0006479; F:GO:0008276	P:protein methylation; F:protein methyltransferase activity	EC:2.1.1	Transferring one-carbon groups
TRINITY_DN30525_c0_g1_i1	1882	TBC1 domain family member 15-like	20	0	86.99	3	P:GO:0006886; P:GO:0090630; F:GO:0005096	P:intracellular protein transport; P:activation of GTPase activity; F:GTPase activator activity
TRINITY_DN30525_c0_g1_i2	385	TBC1 domain family member 15-like	20	1.52646e-12	95.29	3	P:GO:0006886; P:GO:0090630; F:GO:0005096	P:intracellular protein transport; P:activation of GTPase activity; F:GTPase activator activity
TRINITY_DN30525_c0_g1_i5	774	TBC1 domain family member 15-like	20	2.60523e-146	87.24	3	P:GO:0006886; P:GO:0090630; F:GO:0005096	P:intracellular protein transport; P:activation of GTPase activity; F:GTPase activator activity
TRINITY_DN30525_c0_g1_i6	1919	TBC1 domain family member 15-like	20	0	87.36	3	P:GO:0006886; P:GO:0090630; F:GO:0005096	P:intracellular protein transport; P:activation of GTPase activity; F:GTPase activator activity
TRINITY_DN30525_c0_g1_i7	1753	TBC1 domain family member 15-like	20	0	86.95	3	P:GO:0006886; P:GO:0090630; F:GO:0005096	P:intracellular protein transport; P:activation of GTPase activity; F:GTPase activator activity
TRINITY_DN30525_c0_g1_i8	1862	TBC1 domain family member 15-like	20	0	86.83	3	P:GO:0006886; P:GO:0090630; F:GO:0005096	P:intracellular protein transport; P:activation of GTPase activity; F:GTPase activator activity
TRINITY_DN30525_c0_g1_i9	1810	TBC1 domain family member 15-like	20	0	87.36	3	P:GO:0006886; P:GO:0090630; F:GO:0005096	P:intracellular protein transport; P:activation of GTPase activity; F:GTPase activator activity
TRINITY_DN30519_c0_g1_i1	632	quinolinate synthase, chloroplastic	20	6.61833e-30	86.7	11	P:GO:0009060; P:GO:0019805; P:GO:0034628; P:GO:0051176; F:GO:0008047; F:GO:0008987; F:GO:0042803; F:GO:0046872; F:GO:0051539; C:GO:0009507; C:GO:0016021	P:aerobic respiration; P:quinolinate biosynthetic process; P:'de novo' NAD biosynthetic process from aspartate; P:positive regulation of sulfur metabolic process; F:enzyme activator activity; F:quinolinate synthetase A activity; F:protein homodimerization activity; F:metal ion binding; F:4 iron, 4 sulfur cluster binding; C:chloroplast; C:integral component of membrane	EC:2.5.1	Transferring alkyl or aryl groups, other than methyl groups
TRINITY_DN30519_c0_g1_i2	1163	quinolinate synthase, chloroplastic	20	8.09698e-114	78.13	13	P:GO:0006468; P:GO:0009060; P:GO:0019805; P:GO:0034628; P:GO:0051176; F:GO:0004672; F:GO:0005524; F:GO:0008047; F:GO:0008987; F:GO:0042803; F:GO:0046872; F:GO:0051539; C:GO:0009507	P:protein phosphorylation; P:aerobic respiration; P:quinolinate biosynthetic process; P:'de novo' NAD biosynthetic process from aspartate; P:positive regulation of sulfur metabolic process; F:protein kinase activity; F:ATP binding; F:enzyme activator activity; F:quinolinate synthetase A activity; F:protein homodimerization activity; F:metal ion binding; F:4 iron, 4 sulfur cluster binding; C:chlor…	EC:2.7.1; EC:2.5.1	Transferring phosphorus-containing groups; Transferring alkyl or aryl groups, other than methyl groups
TRINITY_DN30519_c0_g1_i4	2529	quinolinate synthase, chloroplastic	20	0	85.28	15	P:GO:0006468; P:GO:0009060; P:GO:0019805; P:GO:0034628; P:GO:0051176; F:GO:0004672; F:GO:0005524; F:GO:0008047; F:GO:0008987; F:GO:0042803; F:GO:0046872; F:GO:0047631; F:GO:0047734; F:GO:0051539; C:GO:0009507	P:protein phosphorylation; P:aerobic respiration; P:quinolinate biosynthetic process; P:'de novo' NAD biosynthetic process from aspartate; P:positive regulation of sulfur metabolic process; F:protein kinase activity; F:ATP binding; F:enzyme activator activity; F:quinolinate synthetase A activity; F:protein homodimerization activity; F:metal ion binding; F:ADP-ribose diphosphatase activity; F:CDP-…	EC:2.7.1; EC:2.5.1; EC:3.6.1.13; EC:3.6.1.16	Transferring phosphorus-containing groups; Transferring alkyl or aryl groups, other than methyl groups; ADP-ribose diphosphatase; CDP-glycerol diphosphatase
TRINITY_DN30543_c0_g2_i5	715	tryptophan--tRNA ligase, cytoplasmic	20	2.01756e-124	97.04	4	P:GO:0006436; F:GO:0004830; F:GO:0005524; C:GO:0005737	P:tryptophanyl-tRNA aminoacylation; F:tryptophan-tRNA ligase activity; F:ATP binding; C:cytoplasm	EC:6.1.1.2	Tryptophan--tRNA ligase
TRINITY_DN30543_c0_g2_i6	1262	tryptophan--tRNA ligase, cytoplasmic	20	1.12882e-154	95.52	4	P:GO:0006436; F:GO:0004830; F:GO:0005524; C:GO:0005737	P:tryptophanyl-tRNA aminoacylation; F:tryptophan-tRNA ligase activity; F:ATP binding; C:cytoplasm	EC:6.1.1.2	Tryptophan--tRNA ligase
TRINITY_DN30543_c0_g2_i8	1618	tryptophan--tRNA ligase, cytoplasmic	20	0	95.92	4	P:GO:0006436; F:GO:0004830; F:GO:0005524; C:GO:0005737	P:tryptophanyl-tRNA aminoacylation; F:tryptophan-tRNA ligase activity; F:ATP binding; C:cytoplasm	EC:6.1.1.2	Tryptophan--tRNA ligase
TRINITY_DN30575_c0_g3_i1	1043	probable protein S-acyltransferase 7	20	4.95333e-88	79.65	4	P:GO:0006612; P:GO:0018230; F:GO:0019706; C:GO:0016021	P:protein targeting to membrane; P:peptidyl-L-cysteine S-palmitoylation; F:protein-cysteine S-palmitoyltransferase activity; C:integral component of membrane	EC:2.3.1.225	Protein S-acyltransferase
TRINITY_DN30575_c0_g3_i3	1865	probable protein S-acyltransferase 7	20	0	75.81	4	P:GO:0006612; P:GO:0018230; F:GO:0019706; C:GO:0016021	P:protein targeting to membrane; P:peptidyl-L-cysteine S-palmitoylation; F:protein-cysteine S-palmitoyltransferase activity; C:integral component of membrane	EC:2.3.1.225	Protein S-acyltransferase
TRINITY_DN30575_c0_g3_i5	1410	probable protein S-acyltransferase 7	20	3.23177e-168	75.16	4	P:GO:0006612; P:GO:0018230; F:GO:0019706; C:GO:0016021	P:protein targeting to membrane; P:peptidyl-L-cysteine S-palmitoylation; F:protein-cysteine S-palmitoyltransferase activity; C:integral component of membrane	EC:2.3.1.225	Protein S-acyltransferase
TRINITY_DN30575_c0_g1_i10	492	PREDICTED: uncharacterized protein LOC103976086	20	1.54734e-30	84.63	3	P:GO:0006412; F:GO:0003735; C:GO:0015934	P:translation; F:structural constituent of ribosome; C:large ribosomal subunit
TRINITY_DN30575_c0_g3_i6	588	probable protein S-acyltransferase 7	20	1.79288e-50	83.74	4	P:GO:0006612; P:GO:0018230; F:GO:0019706; C:GO:0016021	P:protein targeting to membrane; P:peptidyl-L-cysteine S-palmitoylation; F:protein-cysteine S-palmitoyltransferase activity; C:integral component of membrane	EC:2.3.1.225	Protein S-acyltransferase
TRINITY_DN30575_c0_g1_i13	522	PREDICTED: uncharacterized protein LOC103976086	20	2.17997e-34	80.47	3	P:GO:0006412; F:GO:0003735; C:GO:0015934	P:translation; F:structural constituent of ribosome; C:large ribosomal subunit
TRINITY_DN30515_c3_g2_i2	1880	protein LAZ1	20	0	85.52	6	P:GO:0007033; P:GO:0009626; P:GO:0098876; P:GO:1900458; C:GO:0005829; C:GO:0016021	P:vacuole organization; P:plant-type hypersensitive response; P:vesicle-mediated transport to the plasma membrane; P:negative regulation of brassinosteroid mediated signaling pathway; C:cytosol; C:integral component of membrane
TRINITY_DN30515_c3_g2_i3	1639	protein LAZ1 isoform X2	20	2.81699e-108	86.15	2	P:GO:0009626; C:GO:0016021	P:plant-type hypersensitive response; C:integral component of membrane
TRINITY_DN30515_c3_g2_i6	2109	protein LAZ1	20	0	82.25	6	P:GO:0007033; P:GO:0009626; P:GO:0098876; P:GO:1900458; C:GO:0005829; C:GO:0016021	P:vacuole organization; P:plant-type hypersensitive response; P:vesicle-mediated transport to the plasma membrane; P:negative regulation of brassinosteroid mediated signaling pathway; C:cytosol; C:integral component of membrane
TRINITY_DN30595_c0_g1_i2	1521	transducin beta-like protein 2	20	0	71.28	2	F:GO:0003824; C:GO:0016020	F:catalytic activity; C:membrane
TRINITY_DN30595_c0_g1_i3	1665	transducin beta-like protein 2	20	0	81.61	5	P:GO:0008152; F:GO:0016798; F:GO:0016829; F:GO:0046872; C:GO:0016021	P:metabolic process; F:hydrolase activity, acting on glycosyl bonds; F:lyase activity; F:metal ion binding; C:integral component of membrane	EC:3.2; EC:4	Glycosylases; Lyases
TRINITY_DN30595_c0_g1_i4	1260	transducin beta-like protein 2	20	1.0368e-100	74.77	1	C:GO:0016021	C:integral component of membrane
TRINITY_DN30595_c0_g1_i5	533	transducin beta-like protein 2	20	3.3779e-11	82.57	1	C:GO:0016021	C:integral component of membrane
TRINITY_DN30595_c0_g1_i6	791	transducin beta-like protein 2	20	4.35448e-55	86.1	1	C:GO:0016021	C:integral component of membrane
TRINITY_DN30544_c1_g3_i1	1337	nudix hydrolase 8-like	20	0	79.1	4	F:GO:0035529; F:GO:0046872; F:GO:0047631; F:GO:0051287	F:NADH pyrophosphatase activity; F:metal ion binding; F:ADP-ribose diphosphatase activity; F:NAD binding	EC:3.6.1.13; EC:3.6.1.9	ADP-ribose diphosphatase; Nucleotide diphosphatase
TRINITY_DN30541_c0_g1_i1	1449	protein FIP1 isoform X2	20	0	88.27	3	C:GO:0005765; C:GO:0005770; C:GO:0016021	C:lysosomal membrane; C:late endosome; C:integral component of membrane
TRINITY_DN30541_c0_g1_i2	459	protein FIP1 isoform X2	20	1.34773e-11	87.24	2	C:GO:0005770; C:GO:0016021	C:late endosome; C:integral component of membrane
TRINITY_DN30541_c0_g1_i4	1491	protein FIP1 isoform X2	20	0	90.06	3	C:GO:0005765; C:GO:0005770; C:GO:0016021	C:lysosomal membrane; C:late endosome; C:integral component of membrane
TRINITY_DN30541_c0_g1_i6	382	protein FIP1 isoform X2	20	1.08545e-20	80.77	2	C:GO:0005770; C:GO:0016021	C:late endosome; C:integral component of membrane
TRINITY_DN30541_c0_g1_i7	1493	protein FIP1 isoform X2	20	0	90.13	3	C:GO:0005765; C:GO:0005770; C:GO:0016021	C:lysosomal membrane; C:late endosome; C:integral component of membrane
TRINITY_DN30513_c0_g1_i1	602	inositol-tetrakisphosphate 1-kinase 6 isoform X1	20	7.40231e-45	82.69	9	P:GO:0010264; P:GO:0032957; P:GO:0052746; F:GO:0000287; F:GO:0005524; F:GO:0047325; F:GO:0052725; F:GO:0052726; C:GO:0005829	P:myo-inositol hexakisphosphate biosynthetic process; P:inositol trisphosphate metabolic process; P:inositol phosphorylation; F:magnesium ion binding; F:ATP binding; F:inositol tetrakisphosphate 1-kinase activity; F:inositol-1,3,4-trisphosphate 6-kinase activity; F:inositol-1,3,4-trisphosphate 5-kinase activity; C:cytosol	EC:2.7.1.134; EC:2.7.1.159	Inositol-tetrakisphosphate 1-kinase; Inositol-1,3,4-trisphosphate 5/6-kinase
TRINITY_DN30513_c0_g1_i2	1776	inositol-tetrakisphosphate 1-kinase 6 isoform X1	20	0	76.83	8	P:GO:0032957; P:GO:0052746; F:GO:0000287; F:GO:0005524; F:GO:0047325; F:GO:0052725; F:GO:0052726; C:GO:0005829	P:inositol trisphosphate metabolic process; P:inositol phosphorylation; F:magnesium ion binding; F:ATP binding; F:inositol tetrakisphosphate 1-kinase activity; F:inositol-1,3,4-trisphosphate 6-kinase activity; F:inositol-1,3,4-trisphosphate 5-kinase activity; C:cytosol	EC:2.7.1.134; EC:2.7.1.159	Inositol-tetrakisphosphate 1-kinase; Inositol-1,3,4-trisphosphate 5/6-kinase
TRINITY_DN30513_c0_g1_i3	881	inositol-tetrakisphosphate 1-kinase 6 isoform X1	20	7.04023e-98	75.64	8	P:GO:0032957; P:GO:0052746; F:GO:0000287; F:GO:0005524; F:GO:0047325; F:GO:0052725; F:GO:0052726; C:GO:0005829	P:inositol trisphosphate metabolic process; P:inositol phosphorylation; F:magnesium ion binding; F:ATP binding; F:inositol tetrakisphosphate 1-kinase activity; F:inositol-1,3,4-trisphosphate 6-kinase activity; F:inositol-1,3,4-trisphosphate 5-kinase activity; C:cytosol	EC:2.7.1.134; EC:2.7.1.159	Inositol-tetrakisphosphate 1-kinase; Inositol-1,3,4-trisphosphate 5/6-kinase
TRINITY_DN30513_c0_g1_i4	1861	inositol-tetrakisphosphate 1-kinase 6 isoform X1	20	0	82.66	9	P:GO:0010264; P:GO:0032957; P:GO:0052746; F:GO:0000287; F:GO:0005524; F:GO:0047325; F:GO:0052725; F:GO:0052726; C:GO:0005829	P:myo-inositol hexakisphosphate biosynthetic process; P:inositol trisphosphate metabolic process; P:inositol phosphorylation; F:magnesium ion binding; F:ATP binding; F:inositol tetrakisphosphate 1-kinase activity; F:inositol-1,3,4-trisphosphate 6-kinase activity; F:inositol-1,3,4-trisphosphate 5-kinase activity; C:cytosol	EC:2.7.1.134; EC:2.7.1.159	Inositol-tetrakisphosphate 1-kinase; Inositol-1,3,4-trisphosphate 5/6-kinase
TRINITY_DN30513_c0_g1_i5	1017	inositol-tetrakisphosphate 1-kinase 6 isoform X1	20	2.94077e-124	72.9	8	P:GO:0043647; P:GO:0052746; F:GO:0000166; F:GO:0046872; F:GO:0047325; F:GO:0052725; F:GO:0052726; C:GO:0005829	P:inositol phosphate metabolic process; P:inositol phosphorylation; F:nucleotide binding; F:metal ion binding; F:inositol tetrakisphosphate 1-kinase activity; F:inositol-1,3,4-trisphosphate 6-kinase activity; F:inositol-1,3,4-trisphosphate 5-kinase activity; C:cytosol	EC:2.7.1.134; EC:2.7.1.159	Inositol-tetrakisphosphate 1-kinase; Inositol-1,3,4-trisphosphate 5/6-kinase
TRINITY_DN30599_c0_g1_i1	771	elongation factor family protein	20	1.59542e-67	99.69	6	P:GO:0006414; F:GO:0003746; F:GO:0003924; F:GO:0005525; C:GO:0016021; C:GO:1990904	P:translational elongation; F:translation elongation factor activity; F:GTPase activity; F:GTP binding; C:integral component of membrane; C:ribonucleoprotein complex	EC:3.6.1	Acting on acid anhydrides
TRINITY_DN30599_c0_g1_i2	2235	GTP-binding protein TypA/BipA	20	0	94.72	6	P:GO:0006414; F:GO:0003746; F:GO:0003924; F:GO:0005525; C:GO:0009507; C:GO:1990904	P:translational elongation; F:translation elongation factor activity; F:GTPase activity; F:GTP binding; C:chloroplast; C:ribonucleoprotein complex	EC:3.6.1	Acting on acid anhydrides
TRINITY_DN30599_c0_g1_i3	586	elongation factor family protein	20	7.27958e-73	91.58	5	P:GO:0006414; F:GO:0003746; F:GO:0003924; F:GO:0005525; C:GO:1990904	P:translational elongation; F:translation elongation factor activity; F:GTPase activity; F:GTP binding; C:ribonucleoprotein complex	EC:3.6.1	Acting on acid anhydrides
TRINITY_DN30599_c0_g1_i4	1743	GTP-binding protein TypA/BipA	20	0	87.74	6	P:GO:0006414; F:GO:0003746; F:GO:0003924; F:GO:0005525; C:GO:0009507; C:GO:1990904	P:translational elongation; F:translation elongation factor activity; F:GTPase activity; F:GTP binding; C:chloroplast; C:ribonucleoprotein complex	EC:3.6.1	Acting on acid anhydrides
TRINITY_DN30518_c0_g1_i1	1518	BOI-related E3 ubiquitin-protein ligase 1-like	20	8.25016e-34	71.53	2	F:GO:0004842; C:GO:0016020	F:ubiquitin-protein transferase activity; C:membrane	EC:2	Transferases
TRINITY_DN30518_c0_g1_i2	1429	BOI-related E3 ubiquitin-protein ligase 1-like	20	5.23368e-34	71.5	2	F:GO:0004842; C:GO:0016020	F:ubiquitin-protein transferase activity; C:membrane	EC:2	Transferases
TRINITY_DN30548_c0_g1_i1	878	thylakoid lumenal protein TL20.3, chloroplastic	20	5.40309e-96	96.84	1	C:GO:0016021	C:integral component of membrane
TRINITY_DN30548_c0_g1_i3	842	thylakoid lumenal protein TL20.3, chloroplastic isoform X1	20	1.66071e-93	96.91	1	C:GO:0016021	C:integral component of membrane
TRINITY_DN30548_c0_g1_i4	819	thylakoid lumenal protein TL20.3, chloroplastic isoform X1	20	1.70736e-123	90.36	1	C:GO:0016021	C:integral component of membrane
TRINITY_DN30548_c0_g1_i9	959	thylakoid lumenal protein TL20.3, chloroplastic isoform X1	20	6.35141e-94	96.84	1	C:GO:0016021	C:integral component of membrane
TRINITY_DN30548_c0_g3_i1	1902	pentatricopeptide repeat-containing protein At3g49240, mitochondrial	20	0	82.44	5	P:GO:0006349; P:GO:0009793; P:GO:0009960; F:GO:0005524; C:GO:0009507	P:regulation of gene expression by genetic imprinting; P:embryo development ending in seed dormancy; P:endosperm development; F:ATP binding; C:chloroplast
TRINITY_DN30554_c0_g1_i2	317	probable aspartyl aminopeptidase	20	3.53538e-15	83.26	4	P:GO:0006508; F:GO:0008270; F:GO:0070006; C:GO:0009570	P:proteolysis; F:zinc ion binding; F:metalloaminopeptidase activity; C:chloroplast stroma	EC:3.4.11	Acting on peptide bonds (peptidases)
TRINITY_DN30554_c0_g1_i4	398	probable aspartyl aminopeptidase	20	1.26665e-38	92.02	4	P:GO:0006508; F:GO:0008270; F:GO:0070006; C:GO:0009570	P:proteolysis; F:zinc ion binding; F:metalloaminopeptidase activity; C:chloroplast stroma	EC:3.4.11	Acting on peptide bonds (peptidases)
TRINITY_DN30554_c0_g1_i6	1681	probable aspartyl aminopeptidase	20	0	90.07	4	P:GO:0006508; F:GO:0008270; F:GO:0070006; C:GO:0009570	P:proteolysis; F:zinc ion binding; F:metalloaminopeptidase activity; C:chloroplast stroma	EC:3.4.11	Acting on peptide bonds (peptidases)
TRINITY_DN30554_c0_g1_i7	985	probable aspartyl aminopeptidase	20	1.47866e-171	89.6	4	P:GO:0006508; F:GO:0008270; F:GO:0070006; C:GO:0009570	P:proteolysis; F:zinc ion binding; F:metalloaminopeptidase activity; C:chloroplast stroma	EC:3.4.11	Acting on peptide bonds (peptidases)
TRINITY_DN30554_c0_g1_i9	773	probable aspartyl aminopeptidase	20	8.11486e-42	63.57	1	F:GO:0008233	F:peptidase activity	EC:3.4	Acting on peptide bonds (peptidases)
TRINITY_DN30554_c0_g1_i10	481	probable aspartyl aminopeptidase isoform X1	20	1.21934e-69	88.84	4	P:GO:0006508; F:GO:0008270; F:GO:0070006; C:GO:0009570	P:proteolysis; F:zinc ion binding; F:metalloaminopeptidase activity; C:chloroplast stroma	EC:3.4.11	Acting on peptide bonds (peptidases)
TRINITY_DN30554_c0_g1_i11	1786	probable aspartyl aminopeptidase	20	0	90.01	4	P:GO:0006508; F:GO:0008270; F:GO:0070006; C:GO:0009570	P:proteolysis; F:zinc ion binding; F:metalloaminopeptidase activity; C:chloroplast stroma	EC:3.4.11	Acting on peptide bonds (peptidases)
TRINITY_DN30554_c0_g1_i13	953	probable aspartyl aminopeptidase	20	4.77547e-137	88.7	4	P:GO:0006508; F:GO:0008270; F:GO:0070006; C:GO:0009570	P:proteolysis; F:zinc ion binding; F:metalloaminopeptidase activity; C:chloroplast stroma	EC:3.4.11	Acting on peptide bonds (peptidases)
TRINITY_DN30554_c0_g1_i15	1760	probable aspartyl aminopeptidase	20	0	83.15	4	P:GO:0006508; F:GO:0008270; F:GO:0070006; C:GO:0009570	P:proteolysis; F:zinc ion binding; F:metalloaminopeptidase activity; C:chloroplast stroma	EC:3.4.11	Acting on peptide bonds (peptidases)
TRINITY_DN30554_c0_g1_i19	799	probable aspartyl aminopeptidase	20	3.86035e-43	88.43	4	P:GO:0006508; F:GO:0008270; F:GO:0070006; C:GO:0009570	P:proteolysis; F:zinc ion binding; F:metalloaminopeptidase activity; C:chloroplast stroma	EC:3.4.11	Acting on peptide bonds (peptidases)
TRINITY_DN30554_c0_g1_i20	1655	probable aspartyl aminopeptidase isoform X1	20	0	84.22	4	P:GO:0006508; F:GO:0008270; F:GO:0070006; C:GO:0009570	P:proteolysis; F:zinc ion binding; F:metalloaminopeptidase activity; C:chloroplast stroma	EC:3.4.11	Acting on peptide bonds (peptidases)
TRINITY_DN30584_c0_g1_i1	1860	CDK5RAP3-like protein	20	0	74.14	2	P:GO:0000079; P:GO:0007346	P:regulation of cyclin-dependent protein serine/threonine kinase activity; P:regulation of mitotic cell cycle
TRINITY_DN30584_c0_g2_i1	632	CDK5RAP3-like protein	20	3.907e-17	87.39	2	P:GO:0000079; P:GO:0007346	P:regulation of cyclin-dependent protein serine/threonine kinase activity; P:regulation of mitotic cell cycle
TRINITY_DN30584_c0_g1_i4	1946	CDK5RAP3-like protein	20	0	72.14	2	P:GO:0000079; P:GO:0007346	P:regulation of cyclin-dependent protein serine/threonine kinase activity; P:regulation of mitotic cell cycle
TRINITY_DN30584_c0_g2_i2	638	CDK5RAP3-like protein	20	4.1274e-16	84.9	2	P:GO:0000079; P:GO:0007346	P:regulation of cyclin-dependent protein serine/threonine kinase activity; P:regulation of mitotic cell cycle
TRINITY_DN30592_c0_g1_i2	2094	pentatricopeptide repeat-containing protein At3g53170	20	0	83.22	1	F:GO:0016740	F:transferase activity	EC:2	Transferases
TRINITY_DN30592_c0_g1_i4	2018	pentatricopeptide repeat-containing protein At3g53170	20	0	83.22	1	F:GO:0016740	F:transferase activity	EC:2	Transferases
TRINITY_DN30592_c0_g1_i6	432	pentatricopeptide repeat-containing protein At3g53170	20	2.70096e-23	84.84	2	P:GO:0032259; F:GO:0008168	P:methylation; F:methyltransferase activity	EC:2.1.1	Transferring one-carbon groups
TRINITY_DN30556_c0_g1_i2	3061	PREDICTED: uncharacterized protein LOC103986903	20	0	55.97	2	P:GO:0009987; F:GO:0016301	P:cellular process; F:kinase activity	EC:2.7	Transferring phosphorus-containing groups
TRINITY_DN30556_c0_g1_i3	2986	PREDICTED: uncharacterized protein LOC103986903	20	0	56.89	2	P:GO:0009987; F:GO:0016301	P:cellular process; F:kinase activity	EC:2.7	Transferring phosphorus-containing groups
TRINITY_DN30509_c0_g1_i1	341	glycerophosphodiester phosphodiesterase GDPD1, chloroplastic-like	20	1.72565e-14	56.15	2	P:GO:0044238; P:GO:0071704	P:primary metabolic process; P:organic substance metabolic process
TRINITY_DN30509_c0_g1_i2	483	glycerophosphodiester phosphodiesterase GDPD1, chloroplastic-like	20	1.74852e-68	81.59	3	P:GO:0006071; P:GO:0046475; F:GO:0008889	P:glycerol metabolic process; P:glycerophospholipid catabolic process; F:glycerophosphodiester phosphodiesterase activity	EC:3.1.4.46	Glycerophosphodiester phosphodiesterase
TRINITY_DN30509_c0_g1_i3	524	glycerophosphodiester phosphodiesterase GDPD1, chloroplastic-like	20	2.3703e-22	67.23	2	P:GO:0046475; F:GO:0008081	P:glycerophospholipid catabolic process; F:phosphoric diester hydrolase activity	EC:3.1.4	Acting on ester bonds
TRINITY_DN30509_c0_g1_i4	1446	glycerophosphodiester phosphodiesterase GDPD1, chloroplastic-like	20	0	78.56	3	P:GO:0006071; P:GO:0046475; F:GO:0008889	P:glycerol metabolic process; P:glycerophospholipid catabolic process; F:glycerophosphodiester phosphodiesterase activity	EC:3.1.4.46	Glycerophosphodiester phosphodiesterase
TRINITY_DN30516_c0_g1_i3	2047	phospholipase D gamma 1	20	0	80.21	7	P:GO:0006508; P:GO:0009395; F:GO:0004252; F:GO:0004630; F:GO:0046872; F:GO:0070290; C:GO:0005886	P:proteolysis; P:phospholipid catabolic process; F:serine-type endopeptidase activity; F:phospholipase D activity; F:metal ion binding; F:N-acylphosphatidylethanolamine-specific phospholipase D activity; C:plasma membrane	EC:3.4.21; EC:3.1.4.4; EC:3.1.1	Acting on peptide bonds (peptidases); Phospholipase D; Acting on ester bonds
TRINITY_DN30516_c0_g1_i4	3865	phospholipase D gamma 1	20	0	84.14	5	P:GO:0009395; F:GO:0004630; F:GO:0046872; F:GO:0070290; C:GO:0005886	P:phospholipid catabolic process; F:phospholipase D activity; F:metal ion binding; F:N-acylphosphatidylethanolamine-specific phospholipase D activity; C:plasma membrane	EC:3.1.4.4; EC:3.1.1	Phospholipase D; Acting on ester bonds
TRINITY_DN30587_c0_g1_i1	594	60S ribosomal protein L34	20	7.31525e-58	97.58	3	P:GO:0006412; P:GO:0042254; F:GO:0003735	P:translation; P:ribosome biogenesis; F:structural constituent of ribosome
TRINITY_DN30587_c0_g1_i2	387	60S ribosomal protein L34	20	3.78796e-30	96.98	4	P:GO:0006412; P:GO:0042254; F:GO:0003735; C:GO:0016021	P:translation; P:ribosome biogenesis; F:structural constituent of ribosome; C:integral component of membrane
TRINITY_DN30587_c0_g1_i3	605	60S ribosomal protein L34	20	1.39949e-57	97.63	3	P:GO:0006412; P:GO:0042254; F:GO:0003735	P:translation; P:ribosome biogenesis; F:structural constituent of ribosome
TRINITY_DN30587_c0_g2_i2	669	60S ribosomal protein L34	20	8.30008e-46	97.68	3	P:GO:0006412; P:GO:0042254; F:GO:0003735	P:translation; P:ribosome biogenesis; F:structural constituent of ribosome
TRINITY_DN30587_c0_g2_i3	314	60S ribosomal protein L34	20	1.57014e-30	96.13	4	P:GO:0006412; P:GO:0042254; F:GO:0003735; C:GO:0016021	P:translation; P:ribosome biogenesis; F:structural constituent of ribosome; C:integral component of membrane
TRINITY_DN30587_c0_g1_i5	406	60S ribosomal protein L34	20	9.91869e-29	96.78	4	P:GO:0006412; P:GO:0042254; F:GO:0003735; C:GO:0016021	P:translation; P:ribosome biogenesis; F:structural constituent of ribosome; C:integral component of membrane
TRINITY_DN30587_c0_g2_i5	593	60S ribosomal protein L34	20	9.1038e-58	97.63	3	P:GO:0006412; P:GO:0042254; F:GO:0003735	P:translation; P:ribosome biogenesis; F:structural constituent of ribosome
TRINITY_DN30587_c0_g2_i6	317	60S ribosomal protein L34	20	4.63128e-11	92.05	3	P:GO:0006412; P:GO:0042254; F:GO:0003735	P:translation; P:ribosome biogenesis; F:structural constituent of ribosome
TRINITY_DN30587_c0_g2_i8	596	60S ribosomal protein L34	20	4.06782e-58	97.58	3	P:GO:0006412; P:GO:0042254; F:GO:0003735	P:translation; P:ribosome biogenesis; F:structural constituent of ribosome
TRINITY_DN30587_c0_g2_i9	604	60S ribosomal protein L34	20	7.28849e-39	93.5	3	P:GO:0006412; P:GO:0042254; F:GO:0003735	P:translation; P:ribosome biogenesis; F:structural constituent of ribosome
TRINITY_DN30580_c0_g1_i1	855	transmembrane 9 superfamily member 1	20	6.92382e-140	91.57	4	P:GO:0072657; C:GO:0000139; C:GO:0010008; C:GO:0016021	P:protein localization to membrane; C:Golgi membrane; C:endosome membrane; C:integral component of membrane
TRINITY_DN30580_c0_g2_i1	569	transmembrane 9 superfamily member 1	20	3.93229e-52	91.22	4	P:GO:0072657; C:GO:0000139; C:GO:0010008; C:GO:0016021	P:protein localization to membrane; C:Golgi membrane; C:endosome membrane; C:integral component of membrane
TRINITY_DN30580_c0_g2_i2	613	transmembrane 9 superfamily member 1	20	8.41172e-76	92.15	4	P:GO:0072657; C:GO:0000139; C:GO:0010008; C:GO:0016021	P:protein localization to membrane; C:Golgi membrane; C:endosome membrane; C:integral component of membrane
TRINITY_DN30580_c0_g1_i3	402	transmembrane 9 superfamily member 1	20	5.59817e-51	91.27	4	P:GO:0072657; C:GO:0000139; C:GO:0010008; C:GO:0016021	P:protein localization to membrane; C:Golgi membrane; C:endosome membrane; C:integral component of membrane
TRINITY_DN30580_c0_g1_i5	725	transmembrane 9 superfamily member 1	20	2.98793e-116	90.38	4	P:GO:0072657; C:GO:0000139; C:GO:0010008; C:GO:0016021	P:protein localization to membrane; C:Golgi membrane; C:endosome membrane; C:integral component of membrane
TRINITY_DN30580_c0_g1_i6	832	transmembrane 9 superfamily member 1	20	9.44999e-137	93.54	4	P:GO:0072657; C:GO:0000139; C:GO:0010008; C:GO:0016021	P:protein localization to membrane; C:Golgi membrane; C:endosome membrane; C:integral component of membrane
TRINITY_DN30580_c0_g2_i4	503	transmembrane 9 superfamily member 1	20	1.69432e-71	92.35	4	P:GO:0072657; C:GO:0000139; C:GO:0010008; C:GO:0016021	P:protein localization to membrane; C:Golgi membrane; C:endosome membrane; C:integral component of membrane
TRINITY_DN30580_c0_g2_i5	459	transmembrane 9 superfamily member 1	20	4.10919e-47	92.11	4	P:GO:0072657; C:GO:0000139; C:GO:0010008; C:GO:0016021	P:protein localization to membrane; C:Golgi membrane; C:endosome membrane; C:integral component of membrane
TRINITY_DN30527_c0_g2_i2	1219	V-type proton ATPase subunit E	20	7.64172e-123	88.35	4	P:GO:1902600; F:GO:0008553; F:GO:0046961; C:GO:0033178	P:proton transmembrane transport; F:P-type proton-exporting transporter activity; F:proton-transporting ATPase activity, rotational mechanism; C:proton-transporting two-sector ATPase complex, catalytic domain	EC:7.1.3.1; EC:7.1.2.1	H(+)-exporting diphosphatase; P-type H(+)-exporting transporter
TRINITY_DN30527_c0_g4_i1	1230	V-type proton ATPase subunit E	20	1.34725e-134	91.1	4	P:GO:1902600; F:GO:0008553; F:GO:0046961; C:GO:0033178	P:proton transmembrane transport; F:P-type proton-exporting transporter activity; F:proton-transporting ATPase activity, rotational mechanism; C:proton-transporting two-sector ATPase complex, catalytic domain	EC:7.1.3.1; EC:7.1.2.1	H(+)-exporting diphosphatase; P-type H(+)-exporting transporter
TRINITY_DN30527_c0_g2_i4	1173	V-type proton ATPase subunit E	20	1.04676e-132	88.2	4	P:GO:1902600; F:GO:0008553; F:GO:0046961; C:GO:0033178	P:proton transmembrane transport; F:P-type proton-exporting transporter activity; F:proton-transporting ATPase activity, rotational mechanism; C:proton-transporting two-sector ATPase complex, catalytic domain	EC:7.1.3.1; EC:7.1.2.1	H(+)-exporting diphosphatase; P-type H(+)-exporting transporter
TRINITY_DN30527_c0_g1_i3	374	probable BOI-related E3 ubiquitin-protein ligase 2	20	3.26464e-15	76.39	2	F:GO:0004842; F:GO:0046872	F:ubiquitin-protein transferase activity; F:metal ion binding	EC:2	Transferases
TRINITY_DN30527_c0_g2_i5	458	V-type proton ATPase subunit E	20	8.35279e-11	83.82	3	P:GO:1902600; F:GO:0046961; C:GO:0033178	P:proton transmembrane transport; F:proton-transporting ATPase activity, rotational mechanism; C:proton-transporting two-sector ATPase complex, catalytic domain	EC:7.1.3.1	H(+)-exporting diphosphatase
TRINITY_DN30527_c0_g4_i2	389	V-type proton ATPase subunit E	20	1.62874e-17	92.13	6	P:GO:0016311; P:GO:1902600; F:GO:0003993; F:GO:0008553; F:GO:0046961; C:GO:0033178	P:dephosphorylation; P:proton transmembrane transport; F:acid phosphatase activity; F:P-type proton-exporting transporter activity; F:proton-transporting ATPase activity, rotational mechanism; C:proton-transporting two-sector ATPase complex, catalytic domain	EC:7.1.3.1; EC:7.1.2.1; EC:3.1.3.2	H(+)-exporting diphosphatase; P-type H(+)-exporting transporter; Acid phosphatase
TRINITY_DN30527_c0_g2_i6	456	V-type proton ATPase subunit E	20	3.21257e-11	91.07	5	P:GO:0016311; P:GO:1902600; F:GO:0003993; F:GO:0046961; C:GO:0033178	P:dephosphorylation; P:proton transmembrane transport; F:acid phosphatase activity; F:proton-transporting ATPase activity, rotational mechanism; C:proton-transporting two-sector ATPase complex, catalytic domain	EC:7.1.3.1; EC:3.1.3.2	H(+)-exporting diphosphatase; Acid phosphatase
TRINITY_DN30527_c0_g4_i3	898	V-type proton ATPase subunit E	20	7.73283e-58	85.33	4	P:GO:1902600; F:GO:0008553; F:GO:0046961; C:GO:0033178	P:proton transmembrane transport; F:P-type proton-exporting transporter activity; F:proton-transporting ATPase activity, rotational mechanism; C:proton-transporting two-sector ATPase complex, catalytic domain	EC:7.1.3.1; EC:7.1.2.1	H(+)-exporting diphosphatase; P-type H(+)-exporting transporter
TRINITY_DN30527_c0_g2_i9	613	V-type proton ATPase subunit E-like	20	2.19796e-16	88.32	4	P:GO:1902600; F:GO:0008553; F:GO:0046961; C:GO:0033178	P:proton transmembrane transport; F:P-type proton-exporting transporter activity; F:proton-transporting ATPase activity, rotational mechanism; C:proton-transporting two-sector ATPase complex, catalytic domain	EC:7.1.3.1; EC:7.1.2.1	H(+)-exporting diphosphatase; P-type H(+)-exporting transporter
TRINITY_DN30526_c0_g1_i1	2237	DNA mismatch repair protein MLH3	20	2.14789e-140	83.04	4	P:GO:0006298; F:GO:0005524; F:GO:0030983; C:GO:0032300	P:mismatch repair; F:ATP binding; F:mismatched DNA binding; C:mismatch repair complex
TRINITY_DN30526_c0_g1_i2	2439	DNA mismatch repair protein MLH3	20	1.42272e-140	83.04	4	P:GO:0006298; F:GO:0005524; F:GO:0030983; C:GO:0032300	P:mismatch repair; F:ATP binding; F:mismatched DNA binding; C:mismatch repair complex
TRINITY_DN30526_c0_g1_i5	2407	DNA mismatch repair protein MLH3 isoform X1	20	6.52404e-147	80.17	4	P:GO:0006298; F:GO:0005524; F:GO:0030983; C:GO:0032300	P:mismatch repair; F:ATP binding; F:mismatched DNA binding; C:mismatch repair complex
TRINITY_DN30526_c0_g1_i6	686	DNA mismatch repair protein MLH3 isoform X1	20	1.0564e-34	85.38	4	P:GO:0006298; F:GO:0005524; F:GO:0030983; C:GO:0032300	P:mismatch repair; F:ATP binding; F:mismatched DNA binding; C:mismatch repair complex
TRINITY_DN30526_c0_g1_i7	2425	DNA mismatch repair protein MLH3 isoform X1	20	1.51795e-90	65.82	4	P:GO:0006298; F:GO:0005524; F:GO:0030983; C:GO:0032300	P:mismatch repair; F:ATP binding; F:mismatched DNA binding; C:mismatch repair complex
TRINITY_DN30526_c0_g1_i8	1732	DNA mismatch repair protein MLH3 isoform X1	20	5.64875e-123	53.7	1	C:GO:0110165	C:cellular anatomical entity
TRINITY_DN30526_c0_g1_i10	463	DNA mismatch repair protein MLH3 isoform X2	20	7.55469e-36	85.38	4	P:GO:0006298; F:GO:0005524; F:GO:0030983; C:GO:0032300	P:mismatch repair; F:ATP binding; F:mismatched DNA binding; C:mismatch repair complex
TRINITY_DN30526_c0_g1_i12	1224	DNA mismatch repair protein MLH3 isoform X1	20	4.75956e-77	63.93	3	P:GO:0006974; F:GO:0003676; F:GO:0043167	P:cellular response to DNA damage stimulus; F:nucleic acid binding; F:ion binding
TRINITY_DN30526_c0_g1_i13	999	DNA mismatch repair protein MLH3 isoform X1	20	5.18807e-88	63.86	3	P:GO:0006974; F:GO:0097159; F:GO:1901363	P:cellular response to DNA damage stimulus; F:organic cyclic compound binding; F:heterocyclic compound binding
TRINITY_DN30526_c0_g1_i16	500	DNA mismatch repair protein MLH3 isoform X1	20	1.39127e-35	85.38	4	P:GO:0006298; F:GO:0005524; F:GO:0030983; C:GO:0032300	P:mismatch repair; F:ATP binding; F:mismatched DNA binding; C:mismatch repair complex
TRINITY_DN30526_c0_g1_i17	2108	DNA mismatch repair protein MLH3	20	4.571e-147	80.23	4	P:GO:0006298; F:GO:0005524; F:GO:0030983; C:GO:0032300	P:mismatch repair; F:ATP binding; F:mismatched DNA binding; C:mismatch repair complex
TRINITY_DN30523_c0_g1_i1	487	CAAX amino terminal protease	20	2.79185e-11	94.53	5	P:GO:0006355; P:GO:0071586; F:GO:0003677; F:GO:0004222; C:GO:0016021	P:regulation of transcription, DNA-templated; P:CAAX-box protein processing; F:DNA binding; F:metalloendopeptidase activity; C:integral component of membrane	EC:3.4.24	Acting on peptide bonds (peptidases)
TRINITY_DN30523_c0_g2_i1	998	hypothetical protein C4D60_Mb06t35990	20	2.23929e-54	81.15	5	P:GO:0006355; P:GO:0071586; F:GO:0003677; F:GO:0004222; C:GO:0016021	P:regulation of transcription, DNA-templated; P:CAAX-box protein processing; F:DNA binding; F:metalloendopeptidase activity; C:integral component of membrane	EC:3.4.24	Acting on peptide bonds (peptidases)
TRINITY_DN30523_c0_g2_i5	953	uncharacterized protein LOC105056591	20	2.00743e-118	79.08	3	P:GO:0071586; F:GO:0004222; C:GO:0016021	P:CAAX-box protein processing; F:metalloendopeptidase activity; C:integral component of membrane	EC:3.4.24	Acting on peptide bonds (peptidases)
TRINITY_DN30523_c0_g2_i6	1592	CAAX amino terminal protease family protein isoform 2	20	2.61338e-72	93.29	3	P:GO:0071586; F:GO:0004222; C:GO:0016021	P:CAAX-box protein processing; F:metalloendopeptidase activity; C:integral component of membrane	EC:3.4.24	Acting on peptide bonds (peptidases)
TRINITY_DN30523_c0_g2_i7	1668	CAAX amino terminal protease family protein isoform 2	20	5.01366e-72	93.29	3	P:GO:0071586; F:GO:0004222; C:GO:0016021	P:CAAX-box protein processing; F:metalloendopeptidase activity; C:integral component of membrane	EC:3.4.24	Acting on peptide bonds (peptidases)
TRINITY_DN30523_c0_g2_i9	1280	PREDICTED: uncharacterized protein LOC103990050	20	1.92983e-66	82.13	5	P:GO:0006355; P:GO:0071586; F:GO:0003677; F:GO:0004222; C:GO:0016021	P:regulation of transcription, DNA-templated; P:CAAX-box protein processing; F:DNA binding; F:metalloendopeptidase activity; C:integral component of membrane	EC:3.4.24	Acting on peptide bonds (peptidases)
TRINITY_DN30523_c0_g2_i10	1050	uncharacterized protein LOC105056591	20	1.03406e-138	89.74	3	P:GO:0071586; F:GO:0004222; C:GO:0016021	P:CAAX-box protein processing; F:metalloendopeptidase activity; C:integral component of membrane	EC:3.4.24	Acting on peptide bonds (peptidases)
TRINITY_DN30523_c0_g3_i1	1436	PREDICTED: uncharacterized protein LOC103990050	20	1.50218e-133	81.83	3	P:GO:0071586; F:GO:0004222; C:GO:0016021	P:CAAX-box protein processing; F:metalloendopeptidase activity; C:integral component of membrane	EC:3.4.24	Acting on peptide bonds (peptidases)
TRINITY_DN30562_c0_g1_i1	1670	protein SCAI	20	0	78.21	2	P:GO:0045892; F:GO:0003714	P:negative regulation of transcription, DNA-templated; F:transcription corepressor activity
TRINITY_DN30562_c0_g1_i2	1410	protein SCAI	20	2.0088e-144	71.46	2	P:GO:0045892; F:GO:0003714	P:negative regulation of transcription, DNA-templated; F:transcription corepressor activity
TRINITY_DN30562_c0_g1_i3	1486	protein SCAI	20	6.00587e-128	70.55	2	P:GO:0045892; F:GO:0003714	P:negative regulation of transcription, DNA-templated; F:transcription corepressor activity
TRINITY_DN30562_c0_g1_i5	2302	protein SCAI	20	0	74.3	2	P:GO:0045892; F:GO:0003714	P:negative regulation of transcription, DNA-templated; F:transcription corepressor activity
TRINITY_DN30562_c0_g1_i12	2378	protein SCAI	20	0	77.54	2	P:GO:0045892; F:GO:0003714	P:negative regulation of transcription, DNA-templated; F:transcription corepressor activity
TRINITY_DN30562_c0_g1_i15	1324	protein SCAI	20	0	83.05	3	P:GO:0045892; F:GO:0003714; C:GO:0016021	P:negative regulation of transcription, DNA-templated; F:transcription corepressor activity; C:integral component of membrane
TRINITY_DN30562_c0_g1_i16	1380	protein SCAI	20	9.63574e-180	76.74	3	P:GO:0045892; F:GO:0003714; C:GO:0016020	P:negative regulation of transcription, DNA-templated; F:transcription corepressor activity; C:membrane
TRINITY_DN30562_c0_g1_i19	1746	protein SCAI	20	0	83.76	2	P:GO:0045892; F:GO:0003714	P:negative regulation of transcription, DNA-templated; F:transcription corepressor activity
TRINITY_DN30545_c0_g2_i1	530	EKC/KEOPS complex subunit Tprkb	20	1.52261e-20	87.98	4	P:GO:0000722; P:GO:0002949; C:GO:0000408; C:GO:0005829	P:telomere maintenance via recombination; P:tRNA threonylcarbamoyladenosine modification; C:EKC/KEOPS complex; C:cytosol
TRINITY_DN30545_c0_g2_i2	642	EKC/KEOPS complex subunit TPRKB	20	5.61427e-74	88.58	4	P:GO:0000722; P:GO:0002949; C:GO:0000408; C:GO:0005829	P:telomere maintenance via recombination; P:tRNA threonylcarbamoyladenosine modification; C:EKC/KEOPS complex; C:cytosol
TRINITY_DN30545_c0_g2_i3	504	EKC/KEOPS complex subunit TPRKB	20	3.85135e-60	93.09	4	P:GO:0000722; P:GO:0002949; C:GO:0000408; C:GO:0005829	P:telomere maintenance via recombination; P:tRNA threonylcarbamoyladenosine modification; C:EKC/KEOPS complex; C:cytosol
TRINITY_DN30545_c0_g2_i4	862	EKC/KEOPS complex subunit TPRKB	20	2.49522e-77	89.53	4	P:GO:0000722; P:GO:0002949; C:GO:0000408; C:GO:0005829	P:telomere maintenance via recombination; P:tRNA threonylcarbamoyladenosine modification; C:EKC/KEOPS complex; C:cytosol
TRINITY_DN30545_c0_g2_i5	941	EKC/KEOPS complex subunit TPRKB	20	5.62712e-59	86.23	4	P:GO:0000722; P:GO:0002949; C:GO:0000408; C:GO:0005829	P:telomere maintenance via recombination; P:tRNA threonylcarbamoyladenosine modification; C:EKC/KEOPS complex; C:cytosol
TRINITY_DN30545_c0_g2_i6	890	EKC/KEOPS complex subunit TPRKB	20	1.76553e-94	89.07	4	P:GO:0000722; P:GO:0002949; C:GO:0000408; C:GO:0005829	P:telomere maintenance via recombination; P:tRNA threonylcarbamoyladenosine modification; C:EKC/KEOPS complex; C:cytosol
TRINITY_DN30545_c0_g2_i7	476	EKC/KEOPS complex subunit TPRKB	20	2.87878e-22	77.28	4	P:GO:0000722; P:GO:0002949; C:GO:0000408; C:GO:0005829	P:telomere maintenance via recombination; P:tRNA threonylcarbamoyladenosine modification; C:EKC/KEOPS complex; C:cytosol
TRINITY_DN30545_c0_g2_i8	862	EKC/KEOPS complex subunit TPRKB	20	1.00806e-47	87.35	4	P:GO:0000722; P:GO:0002949; C:GO:0000408; C:GO:0005829	P:telomere maintenance via recombination; P:tRNA threonylcarbamoyladenosine modification; C:EKC/KEOPS complex; C:cytosol
TRINITY_DN30545_c0_g2_i9	555	EKC/KEOPS complex subunit TPRKB	20	2.42842e-33	86.77	4	P:GO:0000722; P:GO:0002949; C:GO:0000408; C:GO:0005829	P:telomere maintenance via recombination; P:tRNA threonylcarbamoyladenosine modification; C:EKC/KEOPS complex; C:cytosol
TRINITY_DN30551_c0_g1_i1	693	60S ribosomal protein L27-3	20	1.29225e-87	97.27	2	P:GO:0006412; F:GO:0003735	P:translation; F:structural constituent of ribosome
TRINITY_DN30551_c0_g1_i2	751	60S ribosomal protein L27-3	20	1.6178e-84	95.43	2	P:GO:0006412; F:GO:0003735	P:translation; F:structural constituent of ribosome
TRINITY_DN30551_c0_g2_i1	699	60S ribosomal protein L27-3	20	7.99341e-88	96.56	2	P:GO:0006412; F:GO:0003735	P:translation; F:structural constituent of ribosome
TRINITY_DN30551_c0_g2_i2	681	60S ribosomal protein L27-3	20	6.36972e-88	96.56	2	P:GO:0006412; F:GO:0003735	P:translation; F:structural constituent of ribosome
TRINITY_DN30589_c0_g1_i1	1904	MLO-like protein 1	20	7.81417e-167	73.08	2	P:GO:0050896; C:GO:0016020	P:response to stimulus; C:membrane
TRINITY_DN30589_c0_g1_i3	1822	MLO-like protein 1	20	0	72	2	P:GO:0050896; C:GO:0016020	P:response to stimulus; C:membrane
TRINITY_DN30589_c0_g1_i4	1885	MLO-like protein 1	20	0	69.05	2	P:GO:0050896; C:GO:0016020	P:response to stimulus; C:membrane
TRINITY_DN30589_c0_g1_i5	1961	MLO-like protein 1	20	1.72921e-127	71.3	2	P:GO:0050896; C:GO:0016020	P:response to stimulus; C:membrane
TRINITY_DN30589_c0_g1_i8	1903	MLO-like protein 1	20	1.67688e-179	68.25	2	P:GO:0050896; C:GO:0016020	P:response to stimulus; C:membrane
TRINITY_DN30570_c0_g1_i1	1042	histone deacetylase 2 isoform X1	20	7.79928e-111	80.46	2	P:GO:0070932; F:GO:0032041	P:histone H3 deacetylation; F:NAD-dependent histone deacetylase activity (H3-K14 specific)	EC:3.5.1.98	Histone deacetylase
TRINITY_DN30570_c0_g1_i4	1331	histone deacetylase 2	20	0	83.65	3	P:GO:0070932; F:GO:0032041; C:GO:0016021	P:histone H3 deacetylation; F:NAD-dependent histone deacetylase activity (H3-K14 specific); C:integral component of membrane	EC:3.5.1.98	Histone deacetylase
TRINITY_DN30570_c0_g1_i5	979	histone deacetylase 2 isoform X1	20	3.39138e-94	78.44	2	P:GO:0070932; F:GO:0032041	P:histone H3 deacetylation; F:NAD-dependent histone deacetylase activity (H3-K14 specific)	EC:3.5.1.98	Histone deacetylase
TRINITY_DN30570_c0_g1_i6	1253	histone deacetylase 2	20	0	90.21	3	P:GO:0070932; F:GO:0032041; C:GO:0016021	P:histone H3 deacetylation; F:NAD-dependent histone deacetylase activity (H3-K14 specific); C:integral component of membrane	EC:3.5.1.98	Histone deacetylase
TRINITY_DN30570_c0_g2_i1	391	histone deacetylase 2	20	1.92123e-13	96.93	5	P:GO:0070932; P:GO:1902600; F:GO:0015299; F:GO:0032041; C:GO:0016021	P:histone H3 deacetylation; P:proton transmembrane transport; F:solute:proton antiporter activity; F:NAD-dependent histone deacetylase activity (H3-K14 specific); C:integral component of membrane	EC:3.5.1.98; EC:7	Histone deacetylase; Translocases
TRINITY_DN30570_c0_g1_i7	964	histone deacetylase 2 isoform X1	20	1.63346e-116	90.62	2	P:GO:0070932; F:GO:0032041	P:histone H3 deacetylation; F:NAD-dependent histone deacetylase activity (H3-K14 specific)	EC:3.5.1.98	Histone deacetylase
TRINITY_DN30570_c0_g1_i8	901	histone deacetylase 2 isoform X1	20	6.04872e-100	89.97	2	P:GO:0070932; F:GO:0032041	P:histone H3 deacetylation; F:NAD-dependent histone deacetylase activity (H3-K14 specific)	EC:3.5.1.98	Histone deacetylase
TRINITY_DN30578_c0_g1_i1	2142	internal alternative NAD(P)H-ubiquinone oxidoreductase A1, mitochondrial-like	20	0	78.27	1	F:GO:0016491	F:oxidoreductase activity	EC:1	Oxidoreductases
TRINITY_DN30578_c0_g1_i2	1961	internal alternative NAD(P)H-ubiquinone oxidoreductase A1, mitochondrial-like	20	0	80.73	1	F:GO:0016491	F:oxidoreductase activity	EC:1	Oxidoreductases
TRINITY_DN30578_c0_g1_i3	1534	internal alternative NAD(P)H-ubiquinone oxidoreductase A1, mitochondrial-like	20	1.12299e-171	74.28	1	F:GO:0016491	F:oxidoreductase activity	EC:1	Oxidoreductases
TRINITY_DN30578_c0_g1_i4	1881	internal alternative NAD(P)H-ubiquinone oxidoreductase A1, mitochondrial	20	0	84.59	1	F:GO:0016491	F:oxidoreductase activity	EC:1	Oxidoreductases
TRINITY_DN30578_c0_g1_i5	2062	internal alternative NAD(P)H-ubiquinone oxidoreductase A1, mitochondrial-like	20	0	78.27	1	F:GO:0016491	F:oxidoreductase activity	EC:1	Oxidoreductases
TRINITY_DN30539_c0_g1_i1	627	40S ribosomal protein S23	20	2.86085e-98	98.98	3	P:GO:0006412; F:GO:0003735; C:GO:0016021	P:translation; F:structural constituent of ribosome; C:integral component of membrane
TRINITY_DN30539_c0_g2_i1	468	40S ribosomal protein S23	20	5.9902e-93	98.79	2	P:GO:0006412; F:GO:0003735	P:translation; F:structural constituent of ribosome
TRINITY_DN30539_c0_g2_i2	649	40S ribosomal protein S23	20	3.32825e-59	92.7	7	P:GO:0006412; F:GO:0003735; F:GO:0004497; F:GO:0005506; F:GO:0016705; F:GO:0020037; C:GO:0016021	P:translation; F:structural constituent of ribosome; F:monooxygenase activity; F:iron ion binding; F:oxidoreductase activity, acting on paired donors, with incorporation or reduction of molecular oxygen; F:heme binding; C:integral component of membrane	EC:1.14	Acting on paired donors, with incorporation or reduction of molecular oxygen. The oxygen incorporated need not be derived from O(2)
TRINITY_DN30539_c0_g2_i3	732	40S ribosomal protein S23	20	4.36141e-96	99.62	3	P:GO:0006412; F:GO:0003735; C:GO:0016021	P:translation; F:structural constituent of ribosome; C:integral component of membrane
TRINITY_DN30539_c0_g2_i5	620	40S ribosomal protein S23	20	2.88717e-87	94.9	3	P:GO:0006412; F:GO:0003735; C:GO:0016021	P:translation; F:structural constituent of ribosome; C:integral component of membrane
TRINITY_DN30539_c0_g3_i1	669	40S ribosomal protein S23	20	1.1029e-97	98.99	3	P:GO:0006412; F:GO:0003735; C:GO:0016021	P:translation; F:structural constituent of ribosome; C:integral component of membrane
TRINITY_DN30539_c0_g3_i2	659	40S ribosomal protein S23	20	4.05743e-96	98.2	3	P:GO:0006412; F:GO:0003735; C:GO:0016021	P:translation; F:structural constituent of ribosome; C:integral component of membrane
TRINITY_DN30539_c0_g2_i6	409	40S ribosomal protein S23	20	1.07989e-42	94.99	3	P:GO:0006412; F:GO:0003735; C:GO:0016021	P:translation; F:structural constituent of ribosome; C:integral component of membrane
TRINITY_DN30539_c0_g1_i2	456	40S ribosomal protein S23	20	5.27566e-65	96.64	3	P:GO:0006412; F:GO:0003735; C:GO:0016021	P:translation; F:structural constituent of ribosome; C:integral component of membrane
TRINITY_DN30539_c0_g2_i8	900	40S ribosomal protein S23	20	3.36621e-88	71.89	3	P:GO:0006412; F:GO:0003735; C:GO:0016020	P:translation; F:structural constituent of ribosome; C:membrane
TRINITY_DN30500_c0_g1_i1	1738	receptor-like serine/threonine-protein kinase ALE2	20	1.22848e-118	64.8	4	P:GO:0016310; F:GO:0000166; F:GO:0004672; C:GO:0016020	P:phosphorylation; F:nucleotide binding; F:protein kinase activity; C:membrane	EC:2.7.1	Transferring phosphorus-containing groups
TRINITY_DN30500_c0_g1_i7	781	receptor-like serine/threonine-protein kinase ALE2	20	2.05269e-54	58.01	2	F:GO:0016301; C:GO:0016020	F:kinase activity; C:membrane	EC:2.7	Transferring phosphorus-containing groups
TRINITY_DN30500_c0_g1_i8	1652	Protein kinase superfamily protein	20	6.60284e-93	73.85	5	P:GO:0006468; F:GO:0004674; F:GO:0005524; C:GO:0005886; C:GO:0016021	P:protein phosphorylation; F:protein serine/threonine kinase activity; F:ATP binding; C:plasma membrane; C:integral component of membrane	EC:2.7.1	Transferring phosphorus-containing groups
TRINITY_DN30500_c0_g2_i1	1297	receptor-like serine/threonine-protein kinase ALE2	20	2.11933e-116	67.7	4	P:GO:0016310; F:GO:0000166; F:GO:0004672; C:GO:0016020	P:phosphorylation; F:nucleotide binding; F:protein kinase activity; C:membrane	EC:2.7.1	Transferring phosphorus-containing groups
TRINITY_DN30500_c0_g1_i14	561	proline-rich receptor-like protein kinase PERK15	7	7.0754e-33	59.95	2	F:GO:0016740; C:GO:0016020	F:transferase activity; C:membrane	EC:2	Transferases
TRINITY_DN30514_c0_g2_i1	1820	dentin sialophosphoprotein isoform X3	20	4.94642e-124	70.4	4	C:GO:0005737; C:GO:0012505; C:GO:0016020; C:GO:0043231	C:cytoplasm; C:endomembrane system; C:membrane; C:intracellular membrane-bounded organelle
TRINITY_DN30514_c0_g1_i3	1009	reduced height-2	20	9.73765e-36	68.55	3	P:GO:0006355; P:GO:0009740; F:GO:0003712	P:regulation of transcription, DNA-templated; P:gibberellic acid mediated signaling pathway; F:transcription coregulator activity
TRINITY_DN30514_c0_g2_i2	1291	E3 ubiquitin-protein ligase RLIM-like	17	1.30241e-34	67.61	1	C:GO:0016020	C:membrane
TRINITY_DN30514_c0_g2_i3	554	dentin sialophosphoprotein isoform X3	20	9.57624e-45	78.85	3	C:GO:0000139; C:GO:0010008; C:GO:0016021	C:Golgi membrane; C:endosome membrane; C:integral component of membrane
TRINITY_DN30514_c0_g1_i4	1089	reduced height-2	20	1.92132e-35	69.01	3	P:GO:0006355; P:GO:0009740; F:GO:0003712	P:regulation of transcription, DNA-templated; P:gibberellic acid mediated signaling pathway; F:transcription coregulator activity
TRINITY_DN30514_c0_g1_i5	1199	reduced height-2	20	3.92341e-40	66.87	3	P:GO:0006355; P:GO:0009740; F:GO:0003712	P:regulation of transcription, DNA-templated; P:gibberellic acid mediated signaling pathway; F:transcription coregulator activity
TRINITY_DN30514_c0_g1_i8	1056	DELLA protein SLR1-like	20	9.1177e-117	69.53	2	P:GO:0050794; F:GO:0140110	P:regulation of cellular process; F:transcription regulator activity
TRINITY_DN30514_c1_g2_i1	989	dnaJ homolog subfamily B member 13	20	2.06427e-122	81.7	4	P:GO:0051085; F:GO:0051082; F:GO:0051087; C:GO:0005829	P:chaperone cofactor-dependent protein refolding; F:unfolded protein binding; F:chaperone binding; C:cytosol
TRINITY_DN30514_c1_g1_i3	1206	dnaJ homolog subfamily B member 4-like	20	1.47687e-128	71.26	4	P:GO:0051085; F:GO:0051082; F:GO:0051087; C:GO:0005829	P:chaperone cofactor-dependent protein refolding; F:unfolded protein binding; F:chaperone binding; C:cytosol
TRINITY_DN30514_c1_g1_i5	1407	dnaJ homolog subfamily B member 4-like	20	3.14291e-167	85.92	4	P:GO:0051085; F:GO:0051082; F:GO:0051087; C:GO:0005829	P:chaperone cofactor-dependent protein refolding; F:unfolded protein binding; F:chaperone binding; C:cytosol
TRINITY_DN30514_c1_g1_i6	1343	dnaJ homolog subfamily B member 13-like	20	1.82309e-154	74.94	4	P:GO:0051085; F:GO:0051082; F:GO:0051087; C:GO:0005829	P:chaperone cofactor-dependent protein refolding; F:unfolded protein binding; F:chaperone binding; C:cytosol
TRINITY_DN30514_c1_g3_i1	524	dnaJ homolog subfamily B member 13	20	2.03952e-63	89.63	4	P:GO:0051085; F:GO:0051082; F:GO:0051087; C:GO:0005829	P:chaperone cofactor-dependent protein refolding; F:unfolded protein binding; F:chaperone binding; C:cytosol
TRINITY_DN30514_c1_g2_i2	699	dnaJ homolog subfamily B member 13	20	1.22477e-81	92.36	4	P:GO:0051085; F:GO:0051082; F:GO:0051087; C:GO:0005829	P:chaperone cofactor-dependent protein refolding; F:unfolded protein binding; F:chaperone binding; C:cytosol
TRINITY_DN30514_c1_g1_i7	1299	dnaJ homolog subfamily B member 4-like	20	1.98065e-121	65.54	2	P:GO:0006457; F:GO:0005515	P:protein folding; F:protein binding
TRINITY_DN30514_c1_g1_i8	791	dnaJ homolog subfamily B member 4-like isoform X1	20	3.36558e-66	74.65	4	P:GO:0051085; F:GO:0051082; F:GO:0051087; C:GO:0005829	P:chaperone cofactor-dependent protein refolding; F:unfolded protein binding; F:chaperone binding; C:cytosol
TRINITY_DN30514_c1_g1_i9	942	dnaJ protein homolog 1	20	1.07689e-63	79.77	4	P:GO:0051085; F:GO:0051082; F:GO:0051087; C:GO:0005829	P:chaperone cofactor-dependent protein refolding; F:unfolded protein binding; F:chaperone binding; C:cytosol
TRINITY_DN30550_c2_g2_i1	1404	zinc finger BED domain-containing protein DAYSLEEPER-like	20	1.29242e-53	66.39	3	F:GO:0097159; F:GO:1901363; C:GO:0110165	F:organic cyclic compound binding; F:heterocyclic compound binding; C:cellular anatomical entity
TRINITY_DN30553_c0_g1_i1	1500	histone-lysine N-methyltransferase ASHH3	20	1.62808e-139	84.16	4	P:GO:0006355; P:GO:0010452; F:GO:0046975; C:GO:0000785	P:regulation of transcription, DNA-templated; P:histone H3-K36 methylation; F:histone methyltransferase activity (H3-K36 specific); C:chromatin	EC:2.1.1.354	[Histone H3]-lysine(4) N-trimethyltransferase
TRINITY_DN30553_c0_g1_i2	773	histone-lysine N-methyltransferase ASHH3	20	7.90274e-81	77.92	4	P:GO:0006355; P:GO:0010452; F:GO:0046975; C:GO:0000785	P:regulation of transcription, DNA-templated; P:histone H3-K36 methylation; F:histone methyltransferase activity (H3-K36 specific); C:chromatin	EC:2.1.1.354	[Histone H3]-lysine(4) N-trimethyltransferase
TRINITY_DN30553_c0_g1_i3	1408	histone-lysine N-methyltransferase ASHH3-like isoform X1	20	0	81.81	4	P:GO:0006355; P:GO:0010452; F:GO:0046975; C:GO:0000785	P:regulation of transcription, DNA-templated; P:histone H3-K36 methylation; F:histone methyltransferase activity (H3-K36 specific); C:chromatin	EC:2.1.1.354	[Histone H3]-lysine(4) N-trimethyltransferase
TRINITY_DN30510_c3_g1_i1	821	Polyribonucleotide nucleotidyltransferase	20	5.70859e-42	84.76	5	P:GO:0009409; P:GO:0009651; P:GO:0043966; P:GO:0045815; F:GO:0016740	P:response to cold; P:response to salt stress; P:histone H3 acetylation; P:positive regulation of gene expression, epigenetic; F:transferase activity	EC:2	Transferases
TRINITY_DN30511_c0_g1_i1	749	cytochrome B5-like protein	20	2.7169e-53	85.87	7	P:GO:0022900; P:GO:0042761; P:GO:0043447; F:GO:0009055; F:GO:0020037; F:GO:0046872; C:GO:0016021	P:electron transport chain; P:very long-chain fatty acid biosynthetic process; P:alkane biosynthetic process; F:electron transfer activity; F:heme binding; F:metal ion binding; C:integral component of membrane	EC:1	Oxidoreductases
TRINITY_DN30511_c0_g1_i2	531	cytochrome B5-like protein	20	8.56054e-29	95.76	8	P:GO:0022900; P:GO:0042761; P:GO:0043447; F:GO:0009055; F:GO:0009703; F:GO:0020037; F:GO:0046872; C:GO:0016021	P:electron transport chain; P:very long-chain fatty acid biosynthetic process; P:alkane biosynthetic process; F:electron transfer activity; F:nitrate reductase (NADH) activity; F:heme binding; F:metal ion binding; C:integral component of membrane	EC:1.7.1.2; EC:1.7.1.1; EC:1.7.99.4	Nitrate reductase (NAD(P)H); Nitrate reductase (NADH); Nitrate reductase
TRINITY_DN30511_c0_g2_i1	1535	calcium-dependent protein kinase 1	20	0	93.59	9	P:GO:0018105; P:GO:0035556; P:GO:0046777; F:GO:0004683; F:GO:0005509; F:GO:0005516; F:GO:0005524; F:GO:0009931; C:GO:0005737	P:peptidyl-serine phosphorylation; P:intracellular signal transduction; P:protein autophosphorylation; F:calmodulin-dependent protein kinase activity; F:calcium ion binding; F:calmodulin binding; F:ATP binding; F:calcium-dependent protein serine/threonine kinase activity; C:cytoplasm	EC:2.7.11.17	Calcium/calmodulin-dependent protein kinase
TRINITY_DN30511_c0_g2_i2	785	Calcium-dependent protein kinase 3	20	8.8449e-129	94.03	4	P:GO:0006468; F:GO:0004674; F:GO:0005509; F:GO:0005524	P:protein phosphorylation; F:protein serine/threonine kinase activity; F:calcium ion binding; F:ATP binding	EC:2.7.1	Transferring phosphorus-containing groups
TRINITY_DN30511_c0_g2_i3	497	calcium-dependent protein kinase 15-like	20	1.5684e-72	96.48	4	P:GO:0006468; F:GO:0004674; F:GO:0005509; F:GO:0005524	P:protein phosphorylation; F:protein serine/threonine kinase activity; F:calcium ion binding; F:ATP binding	EC:2.7.1	Transferring phosphorus-containing groups
TRINITY_DN30511_c0_g3_i1	306	calcium-dependent protein kinase 20-like	20	2.35242e-27	87.51	10	P:GO:0018105; P:GO:0035556; P:GO:0046777; F:GO:0004683; F:GO:0005509; F:GO:0005516; F:GO:0005524; F:GO:0009931; C:GO:0005737; C:GO:0005886	P:peptidyl-serine phosphorylation; P:intracellular signal transduction; P:protein autophosphorylation; F:calmodulin-dependent protein kinase activity; F:calcium ion binding; F:calmodulin binding; F:ATP binding; F:calcium-dependent protein serine/threonine kinase activity; C:cytoplasm; C:plasma membrane	EC:2.7.11.17	Calcium/calmodulin-dependent protein kinase
TRINITY_DN30511_c0_g3_i2	1290	calcium-dependent protein kinase 20	20	0	90.38	13	P:GO:0018105; P:GO:0035556; P:GO:0046777; F:GO:0004683; F:GO:0005509; F:GO:0005516; F:GO:0005524; F:GO:0008270; F:GO:0009931; F:GO:0106310; F:GO:0106311; C:GO:0005737; C:GO:0005886	P:peptidyl-serine phosphorylation; P:intracellular signal transduction; P:protein autophosphorylation; F:calmodulin-dependent protein kinase activity; F:calcium ion binding; F:calmodulin binding; F:ATP binding; F:zinc ion binding; F:calcium-dependent protein serine/threonine kinase activity; F:protein serine kinase activity; F:protein threonine kinase activity; C:cytoplasm; C:plasma membrane	EC:2.7.11.17	Calcium/calmodulin-dependent protein kinase
TRINITY_DN30511_c0_g3_i3	1222	calcium-dependent protein kinase 20-like	20	0	88.73	12	P:GO:0018105; P:GO:0035556; P:GO:0046777; F:GO:0004683; F:GO:0005509; F:GO:0005516; F:GO:0005524; F:GO:0009931; F:GO:0106310; F:GO:0106311; C:GO:0005737; C:GO:0005886	P:peptidyl-serine phosphorylation; P:intracellular signal transduction; P:protein autophosphorylation; F:calmodulin-dependent protein kinase activity; F:calcium ion binding; F:calmodulin binding; F:ATP binding; F:calcium-dependent protein serine/threonine kinase activity; F:protein serine kinase activity; F:protein threonine kinase activity; C:cytoplasm; C:plasma membrane	EC:2.7.11.17	Calcium/calmodulin-dependent protein kinase
TRINITY_DN30511_c0_g2_i7	1276	calcium-dependent protein kinase 3	20	0	95.45	9	P:GO:0018105; P:GO:0035556; P:GO:0046777; F:GO:0004683; F:GO:0005509; F:GO:0005516; F:GO:0005524; F:GO:0009931; C:GO:0005737	P:peptidyl-serine phosphorylation; P:intracellular signal transduction; P:protein autophosphorylation; F:calmodulin-dependent protein kinase activity; F:calcium ion binding; F:calmodulin binding; F:ATP binding; F:calcium-dependent protein serine/threonine kinase activity; C:cytoplasm	EC:2.7.11.17	Calcium/calmodulin-dependent protein kinase
TRINITY_DN30511_c0_g2_i8	1550	calcium-dependent protein kinase 1-like	20	0	94.58	9	P:GO:0018105; P:GO:0035556; P:GO:0046777; F:GO:0004683; F:GO:0005509; F:GO:0005516; F:GO:0005524; F:GO:0009931; C:GO:0005737	P:peptidyl-serine phosphorylation; P:intracellular signal transduction; P:protein autophosphorylation; F:calmodulin-dependent protein kinase activity; F:calcium ion binding; F:calmodulin binding; F:ATP binding; F:calcium-dependent protein serine/threonine kinase activity; C:cytoplasm	EC:2.7.11.17	Calcium/calmodulin-dependent protein kinase
TRINITY_DN30511_c0_g2_i10	824	calcium-dependent protein kinase 1	20	3.15724e-166	95.49	9	P:GO:0018105; P:GO:0035556; P:GO:0046777; F:GO:0004683; F:GO:0005509; F:GO:0005516; F:GO:0005524; F:GO:0009931; C:GO:0005737	P:peptidyl-serine phosphorylation; P:intracellular signal transduction; P:protein autophosphorylation; F:calmodulin-dependent protein kinase activity; F:calcium ion binding; F:calmodulin binding; F:ATP binding; F:calcium-dependent protein serine/threonine kinase activity; C:cytoplasm	EC:2.7.11.17	Calcium/calmodulin-dependent protein kinase
TRINITY_DN30511_c0_g1_i4	870	cytochrome B5-like protein	20	1.14232e-44	93.83	7	P:GO:0022900; P:GO:0042761; P:GO:0043447; F:GO:0009055; F:GO:0020037; F:GO:0046872; C:GO:0016021	P:electron transport chain; P:very long-chain fatty acid biosynthetic process; P:alkane biosynthetic process; F:electron transfer activity; F:heme binding; F:metal ion binding; C:integral component of membrane	EC:1	Oxidoreductases
TRINITY_DN30511_c0_g2_i11	1332	calcium-dependent protein kinase 1	20	0	93.24	4	P:GO:0006468; F:GO:0004672; F:GO:0005509; F:GO:0005524	P:protein phosphorylation; F:protein kinase activity; F:calcium ion binding; F:ATP binding	EC:2.7.1	Transferring phosphorus-containing groups
TRINITY_DN30579_c1_g1_i1	454	Retrovirus-related Pol polyprotein from transposon TNT 1-94	20	6.18568e-19	73.58	1	F:GO:0005488	F:binding
TRINITY_DN30579_c3_g1_i1	827	Retrovirus-related Pol polyprotein from transposon TNT 1-94	20	2.10277e-29	55.75	3	P:GO:0071704; F:GO:0003824; F:GO:0005488	P:organic substance metabolic process; F:catalytic activity; F:binding
TRINITY_DN30579_c3_g1_i3	491	Retrovirus-related Pol polyprotein from transposon RE1	20	1.5755e-26	68.7	5	P:GO:0044260; P:GO:0090304; F:GO:0003676; F:GO:0016740; F:GO:0043167	P:cellular macromolecule metabolic process; P:nucleic acid metabolic process; F:nucleic acid binding; F:transferase activity; F:ion binding	EC:2	Transferases
TRINITY_DN30579_c3_g1_i4	1047	Retrovirus-related Pol polyprotein from transposon TNT 1-94	20	3.87515e-40	60.52	1	F:GO:0005488	F:binding
TRINITY_DN30579_c3_g1_i5	1293	Retrovirus-related Pol polyprotein from transposon TNT 1-94	20	6.90421e-58	63.86	1	F:GO:0005488	F:binding
TRINITY_DN30579_c3_g2_i1	320	Retrovirus-related Pol polyprotein from transposon TNT 1-94	20	1.68318e-13	65.72	8	P:GO:0006807; P:GO:0044238; P:GO:0044260; F:GO:0003824; F:GO:0043167; F:GO:0097159; F:GO:1901363; C:GO:0110165	P:nitrogen compound metabolic process; P:primary metabolic process; P:cellular macromolecule metabolic process; F:catalytic activity; F:ion binding; F:organic cyclic compound binding; F:heterocyclic compound binding; C:cellular anatomical entity
TRINITY_DN30579_c3_g3_i1	432	Retrovirus-related Pol polyprotein from transposon TNT 1-94	20	4.05375e-22	68.65	2	P:GO:0006259; F:GO:0003676	P:DNA metabolic process; F:nucleic acid binding
TRINITY_DN30579_c3_g1_i8	942	Retrovirus-related Pol polyprotein from transposon TNT 1-94	20	2.27634e-40	61.19	4	P:GO:0044237; F:GO:0016772; F:GO:0097159; F:GO:1901363	P:cellular metabolic process; F:transferase activity, transferring phosphorus-containing groups; F:organic cyclic compound binding; F:heterocyclic compound binding	EC:2.7	Transferring phosphorus-containing groups
TRINITY_DN30579_c3_g1_i9	684	Retrovirus-related Pol polyprotein from transposon RE1	20	1.31289e-22	77.22	6	P:GO:0015074; F:GO:0000166; F:GO:0003676; F:GO:0008194; F:GO:0016779; F:GO:0043167	P:DNA integration; F:nucleotide binding; F:nucleic acid binding; F:UDP-glycosyltransferase activity; F:nucleotidyltransferase activity; F:ion binding	EC:2.4; EC:2.7.7	Glycosyltransferases; Transferring phosphorus-containing groups
TRINITY_DN30579_c3_g1_i10	1078	Retrovirus-related Pol polyprotein from transposon TNT 1-94	20	1.40955e-47	60.67	1	F:GO:0003824	F:catalytic activity
TRINITY_DN30579_c3_g7_i1	389	Retrovirus-related Pol polyprotein from transposon TNT 1-94	20	3.67701e-16	63.04	4	P:GO:0015074; F:GO:0003676; F:GO:0008270; F:GO:0016787	P:DNA integration; F:nucleic acid binding; F:zinc ion binding; F:hydrolase activity	EC:3	Hydrolases
TRINITY_DN30579_c3_g1_i13	944	Retrovirus-related Pol polyprotein from transposon TNT 1-94	20	3.2817e-43	56.33	2	F:GO:0097159; F:GO:1901363	F:organic cyclic compound binding; F:heterocyclic compound binding
TRINITY_DN30517_c0_g1_i2	2751	glycerophosphodiester phosphodiesterase GDPDL4-like	20	0	80.55	4	P:GO:0006071; P:GO:0006629; F:GO:0008889; C:GO:0016021	P:glycerol metabolic process; P:lipid metabolic process; F:glycerophosphodiester phosphodiesterase activity; C:integral component of membrane	EC:3.1.4.46	Glycerophosphodiester phosphodiesterase
TRINITY_DN30517_c1_g1_i1	487	glycerophosphodiester phosphodiesterase GDPDL4-like	20	1.74814e-66	76.24	4	P:GO:0006071; P:GO:0006629; F:GO:0008889; C:GO:0016020	P:glycerol metabolic process; P:lipid metabolic process; F:glycerophosphodiester phosphodiesterase activity; C:membrane	EC:3.1.4.46	Glycerophosphodiester phosphodiesterase
TRINITY_DN30557_c1_g1_i3	436	Retrovirus-related Pol polyprotein from transposon RE1	20	5.98679e-58	83.88	3	P:GO:0015074; F:GO:0003676; C:GO:0016021	P:DNA integration; F:nucleic acid binding; C:integral component of membrane
TRINITY_DN30557_c1_g1_i5	419	integrase core domain containing protein	20	1.22211e-45	87.7	7	P:GO:0006790; P:GO:0015074; P:GO:0046854; P:GO:0046855; F:GO:0003676; F:GO:0008441; F:GO:0046872	P:sulfur compound metabolic process; P:DNA integration; P:phosphatidylinositol phosphate biosynthetic process; P:inositol phosphate dephosphorylation; F:nucleic acid binding; F:3'(2'),5'-bisphosphate nucleotidase activity; F:metal ion binding	EC:3.1.3.7	3'(2'),5'-bisphosphate nucleotidase
TRINITY_DN30557_c1_g1_i7	434	Retrovirus-related Pol polyprotein from transposon RE1	20	5.49381e-57	79.72	3	P:GO:0015074; F:GO:0003676; C:GO:0016020	P:DNA integration; F:nucleic acid binding; C:membrane
TRINITY_DN30557_c1_g1_i9	341	Retrovirus-related Pol polyprotein from transposon TNT 1-94	20	1.69697e-33	78.56	3	P:GO:0006281; F:GO:0003677; F:GO:0004491	P:DNA repair; F:DNA binding; F:methylmalonate-semialdehyde dehydrogenase (acylating) activity	EC:1.2.1.27	Methylmalonate-semialdehyde dehydrogenase (CoA acylating)
TRINITY_DN30506_c0_g1_i1	486	retrotransposon protein, putative, Ty1-copia subclass	20	1.17291e-72	72.14	5	P:GO:0006278; P:GO:0015074; F:GO:0003676; F:GO:0003964; F:GO:0008270	P:RNA-dependent DNA biosynthetic process; P:DNA integration; F:nucleic acid binding; F:RNA-directed DNA polymerase activity; F:zinc ion binding	EC:2.7.7.49	RNA-directed DNA polymerase
TRINITY_DN30506_c0_g2_i1	357	putative RNA-directed DNA polymerase	20	2.39082e-13	72.53	5	P:GO:0006278; P:GO:0015074; F:GO:0003676; F:GO:0003964; F:GO:0008270	P:RNA-dependent DNA biosynthetic process; P:DNA integration; F:nucleic acid binding; F:RNA-directed DNA polymerase activity; F:zinc ion binding	EC:2.7.7.49	RNA-directed DNA polymerase
TRINITY_DN30506_c0_g1_i3	306	putative retrotransposon protein	20	1.18536e-45	77.65	5	P:GO:0006278; P:GO:0015074; F:GO:0003676; F:GO:0003964; F:GO:0008270	P:RNA-dependent DNA biosynthetic process; P:DNA integration; F:nucleic acid binding; F:RNA-directed DNA polymerase activity; F:zinc ion binding	EC:2.7.7.49	RNA-directed DNA polymerase
TRINITY_DN30506_c0_g2_i6	666	putative RNA-directed DNA polymerase	20	6.00827e-12	75.17	5	P:GO:0006278; P:GO:0015074; F:GO:0003676; F:GO:0003964; F:GO:0008270	P:RNA-dependent DNA biosynthetic process; P:DNA integration; F:nucleic acid binding; F:RNA-directed DNA polymerase activity; F:zinc ion binding	EC:2.7.7.49	RNA-directed DNA polymerase
TRINITY_DN30506_c0_g2_i7	645	putative RNA-directed DNA polymerase	20	6.7278e-12	73.76	5	P:GO:0006278; P:GO:0015074; F:GO:0003676; F:GO:0003964; F:GO:0008270	P:RNA-dependent DNA biosynthetic process; P:DNA integration; F:nucleic acid binding; F:RNA-directed DNA polymerase activity; F:zinc ion binding	EC:2.7.7.49	RNA-directed DNA polymerase
TRINITY_DN30506_c0_g5_i1	355	retrotransposon protein, putative, Ty1-copia subclass	20	3.46e-56	79.93	5	P:GO:0006278; P:GO:0015074; F:GO:0003676; F:GO:0003964; F:GO:0008270	P:RNA-dependent DNA biosynthetic process; P:DNA integration; F:nucleic acid binding; F:RNA-directed DNA polymerase activity; F:zinc ion binding	EC:2.7.7.49	RNA-directed DNA polymerase
TRINITY_DN30506_c0_g6_i1	315	retrotransposon protein, putative, Ty1-copia subclass	20	8.99604e-33	79.4	5	P:GO:0006278; P:GO:0015074; F:GO:0003676; F:GO:0003964; F:GO:0008270	P:RNA-dependent DNA biosynthetic process; P:DNA integration; F:nucleic acid binding; F:RNA-directed DNA polymerase activity; F:zinc ion binding	EC:2.7.7.49	RNA-directed DNA polymerase
TRINITY_DN30581_c0_g1_i1	330	respiratory burst oxidase homolog protein B	20	2.00768e-31	92.34	6	P:GO:0098869; F:GO:0004601; F:GO:0005509; F:GO:0016174; C:GO:0005886; C:GO:0016021	P:cellular oxidant detoxification; F:peroxidase activity; F:calcium ion binding; F:NAD(P)H oxidase H2O2-forming activity; C:plasma membrane; C:integral component of membrane	EC:1.6.3.1; EC:1.11.1	NAD(P)H oxidase (H(2)O(2)-forming); Acting on a peroxide as acceptor
TRINITY_DN30581_c0_g1_i2	1763	respiratory burst oxidase homolog protein C	20	2.47858e-141	78.54	6	P:GO:0098869; F:GO:0004601; F:GO:0005509; F:GO:0016174; C:GO:0005886; C:GO:0016021	P:cellular oxidant detoxification; F:peroxidase activity; F:calcium ion binding; F:NAD(P)H oxidase H2O2-forming activity; C:plasma membrane; C:integral component of membrane	EC:1.6.3.1; EC:1.11.1	NAD(P)H oxidase (H(2)O(2)-forming); Acting on a peroxide as acceptor
TRINITY_DN30581_c0_g1_i3	313	respiratory burst oxidase homolog protein B	20	1.5816e-48	93.54	6	P:GO:0098869; F:GO:0004601; F:GO:0005509; F:GO:0016174; C:GO:0005886; C:GO:0016021	P:cellular oxidant detoxification; F:peroxidase activity; F:calcium ion binding; F:NAD(P)H oxidase H2O2-forming activity; C:plasma membrane; C:integral component of membrane	EC:1.6.3.1; EC:1.11.1	NAD(P)H oxidase (H(2)O(2)-forming); Acting on a peroxide as acceptor
TRINITY_DN30581_c0_g1_i4	416	respiratory burst oxidase homolog protein B	20	6.19388e-22	91.54	6	P:GO:0098869; F:GO:0004601; F:GO:0005509; F:GO:0016174; C:GO:0005886; C:GO:0016021	P:cellular oxidant detoxification; F:peroxidase activity; F:calcium ion binding; F:NAD(P)H oxidase H2O2-forming activity; C:plasma membrane; C:integral component of membrane	EC:1.6.3.1; EC:1.11.1	NAD(P)H oxidase (H(2)O(2)-forming); Acting on a peroxide as acceptor
TRINITY_DN30581_c0_g1_i5	1693	respiratory burst oxidase homolog protein C-like isoform X2	20	7.33942e-174	70.28	2	F:GO:0016174; C:GO:0005886	F:NAD(P)H oxidase H2O2-forming activity; C:plasma membrane	EC:1.6.3.1	NAD(P)H oxidase (H(2)O(2)-forming)
TRINITY_DN30581_c0_g1_i8	407	respiratory burst oxidase homolog protein B	20	7.05108e-36	85.61	6	P:GO:0098869; F:GO:0004601; F:GO:0005509; F:GO:0016174; C:GO:0005886; C:GO:0016021	P:cellular oxidant detoxification; F:peroxidase activity; F:calcium ion binding; F:NAD(P)H oxidase H2O2-forming activity; C:plasma membrane; C:integral component of membrane	EC:1.6.3.1; EC:1.11.1	NAD(P)H oxidase (H(2)O(2)-forming); Acting on a peroxide as acceptor
TRINITY_DN30581_c0_g1_i10	606	respiratory burst oxidase homolog protein B	20	8.79719e-116	92.47	6	P:GO:0098869; F:GO:0004601; F:GO:0005509; F:GO:0016174; C:GO:0005886; C:GO:0016021	P:cellular oxidant detoxification; F:peroxidase activity; F:calcium ion binding; F:NAD(P)H oxidase H2O2-forming activity; C:plasma membrane; C:integral component of membrane	EC:1.6.3.1; EC:1.11.1	NAD(P)H oxidase (H(2)O(2)-forming); Acting on a peroxide as acceptor
TRINITY_DN30581_c0_g1_i12	1540	respiratory burst oxidase homolog protein C	20	0	81.21	6	P:GO:0098869; F:GO:0004601; F:GO:0005509; F:GO:0016174; C:GO:0005886; C:GO:0016021	P:cellular oxidant detoxification; F:peroxidase activity; F:calcium ion binding; F:NAD(P)H oxidase H2O2-forming activity; C:plasma membrane; C:integral component of membrane	EC:1.6.3.1; EC:1.11.1	NAD(P)H oxidase (H(2)O(2)-forming); Acting on a peroxide as acceptor
TRINITY_DN30581_c0_g1_i13	676	respiratory burst oxidase homolog protein B	20	3.89301e-90	90.76	6	P:GO:0098869; F:GO:0004601; F:GO:0005509; F:GO:0016174; C:GO:0005886; C:GO:0016021	P:cellular oxidant detoxification; F:peroxidase activity; F:calcium ion binding; F:NAD(P)H oxidase H2O2-forming activity; C:plasma membrane; C:integral component of membrane	EC:1.6.3.1; EC:1.11.1	NAD(P)H oxidase (H(2)O(2)-forming); Acting on a peroxide as acceptor
TRINITY_DN30586_c0_g1_i2	1358	protein TOC75-3, chloroplastic	20	2.10445e-145	88.82	7	P:GO:0009658; P:GO:0034622; P:GO:0045037; P:GO:0045040; F:GO:0015450; C:GO:0001401; C:GO:0031359	P:chloroplast organization; P:cellular protein-containing complex assembly; P:protein import into chloroplast stroma; P:protein insertion into mitochondrial outer membrane; F:P-P-bond-hydrolysis-driven protein transmembrane transporter activity; C:SAM complex; C:integral component of chloroplast outer membrane	EC:7.4.2.3; EC:7.4.2.4	Mitochondrial protein-transporting ATPase; Chloroplast protein-transporting ATPase
TRINITY_DN30586_c0_g1_i3	2578	protein TOC75-3, chloroplastic	20	0	91.67	7	P:GO:0009658; P:GO:0034622; P:GO:0045037; P:GO:0045040; F:GO:0015450; C:GO:0001401; C:GO:0031359	P:chloroplast organization; P:cellular protein-containing complex assembly; P:protein import into chloroplast stroma; P:protein insertion into mitochondrial outer membrane; F:P-P-bond-hydrolysis-driven protein transmembrane transporter activity; C:SAM complex; C:integral component of chloroplast outer membrane	EC:7.4.2.3; EC:7.4.2.4	Mitochondrial protein-transporting ATPase; Chloroplast protein-transporting ATPase
TRINITY_DN30598_c0_g1_i1	1575	uroporphyrinogen decarboxylase 1, chloroplastic	20	0	89.08	3	P:GO:0006782; P:GO:0015995; F:GO:0004853	P:protoporphyrinogen IX biosynthetic process; P:chlorophyll biosynthetic process; F:uroporphyrinogen decarboxylase activity	EC:4.1.1.37	Uroporphyrinogen decarboxylase
TRINITY_DN30598_c0_g1_i2	818	uroporphyrinogen decarboxylase 1, chloroplastic	20	6.91651e-88	87.81	3	P:GO:0006782; P:GO:0015995; F:GO:0004853	P:protoporphyrinogen IX biosynthetic process; P:chlorophyll biosynthetic process; F:uroporphyrinogen decarboxylase activity	EC:4.1.1.37	Uroporphyrinogen decarboxylase
TRINITY_DN30598_c0_g1_i3	462	uroporphyrinogen decarboxylase 1, chloroplastic	20	5.94179e-26	86.3	5	P:GO:0006782; P:GO:0015995; P:GO:0046686; F:GO:0004853; C:GO:0009570	P:protoporphyrinogen IX biosynthetic process; P:chlorophyll biosynthetic process; P:response to cadmium ion; F:uroporphyrinogen decarboxylase activity; C:chloroplast stroma	EC:4.1.1.37	Uroporphyrinogen decarboxylase
TRINITY_DN30598_c0_g1_i4	709	uroporphyrinogen decarboxylase 1, chloroplastic	20	4.32588e-80	89.14	5	P:GO:0006782; P:GO:0015995; P:GO:0046686; F:GO:0004853; C:GO:0009570	P:protoporphyrinogen IX biosynthetic process; P:chlorophyll biosynthetic process; P:response to cadmium ion; F:uroporphyrinogen decarboxylase activity; C:chloroplast stroma	EC:4.1.1.37	Uroporphyrinogen decarboxylase
TRINITY_DN30528_c2_g1_i2	986	sucrose-phosphatase 1-like	20	1.28036e-99	74.12	2	P:GO:0044237; F:GO:0016787	P:cellular metabolic process; F:hydrolase activity	EC:3	Hydrolases
TRINITY_DN30528_c2_g1_i3	2304	sucrose-phosphatase 2-like	20	0	82.08	4	P:GO:0005986; P:GO:0016311; F:GO:0000287; F:GO:0050307	P:sucrose biosynthetic process; P:dephosphorylation; F:magnesium ion binding; F:sucrose-phosphate phosphatase activity	EC:3.1.3.23; EC:3.1.3.24	Sugar-phosphatase; Sucrose-phosphate phosphatase
TRINITY_DN30528_c2_g1_i4	341	probable sucrose-phosphatase 2	20	4.72089e-38	80.94	4	P:GO:0005986; P:GO:0016311; F:GO:0000287; F:GO:0050307	P:sucrose biosynthetic process; P:dephosphorylation; F:magnesium ion binding; F:sucrose-phosphate phosphatase activity	EC:3.1.3.23; EC:3.1.3.24	Sugar-phosphatase; Sucrose-phosphate phosphatase
TRINITY_DN30528_c2_g1_i5	2501	sucrose-phosphatase 2-like	20	0	78.15	4	P:GO:0005986; P:GO:0016311; F:GO:0000287; F:GO:0050307	P:sucrose biosynthetic process; P:dephosphorylation; F:magnesium ion binding; F:sucrose-phosphate phosphatase activity	EC:3.1.3.23; EC:3.1.3.24	Sugar-phosphatase; Sucrose-phosphate phosphatase
TRINITY_DN30528_c2_g1_i6	2391	sucrose-phosphatase 2-like	20	0	76.93	4	P:GO:0005986; P:GO:0016311; F:GO:0000287; F:GO:0050307	P:sucrose biosynthetic process; P:dephosphorylation; F:magnesium ion binding; F:sucrose-phosphate phosphatase activity	EC:3.1.3.23; EC:3.1.3.24	Sugar-phosphatase; Sucrose-phosphate phosphatase
TRINITY_DN30528_c2_g1_i9	1105	sucrose-phosphatase 1-like	20	2.77004e-170	85.64	4	P:GO:0005986; P:GO:0016311; F:GO:0000287; F:GO:0050307	P:sucrose biosynthetic process; P:dephosphorylation; F:magnesium ion binding; F:sucrose-phosphate phosphatase activity	EC:3.1.3.23; EC:3.1.3.24	Sugar-phosphatase; Sucrose-phosphate phosphatase
TRINITY_DN30528_c2_g1_i10	2414	sucrose-phosphatase 2-like	20	0	78.35	4	P:GO:0005986; P:GO:0016311; F:GO:0000287; F:GO:0050307	P:sucrose biosynthetic process; P:dephosphorylation; F:magnesium ion binding; F:sucrose-phosphate phosphatase activity	EC:3.1.3.23; EC:3.1.3.24	Sugar-phosphatase; Sucrose-phosphate phosphatase
TRINITY_DN30528_c2_g1_i11	1209	sucrose-phosphatase 1-like	20	7.09717e-141	87.09	4	P:GO:0005986; P:GO:0016311; F:GO:0000287; F:GO:0050307	P:sucrose biosynthetic process; P:dephosphorylation; F:magnesium ion binding; F:sucrose-phosphate phosphatase activity	EC:3.1.3.23; EC:3.1.3.24	Sugar-phosphatase; Sucrose-phosphate phosphatase
TRINITY_DN30528_c2_g1_i12	1703	sucrose-phosphatase 1-like	20	0	82.75	4	P:GO:0005986; P:GO:0016311; F:GO:0000287; F:GO:0050307	P:sucrose biosynthetic process; P:dephosphorylation; F:magnesium ion binding; F:sucrose-phosphate phosphatase activity	EC:3.1.3.23; EC:3.1.3.24	Sugar-phosphatase; Sucrose-phosphate phosphatase
TRINITY_DN30596_c0_g1_i1	1597	probable transcription factor KAN2	20	2.39174e-69	65.04	2	P:GO:0006355; F:GO:0000976	P:regulation of transcription, DNA-templated; F:transcription cis-regulatory region binding
TRINITY_DN30596_c0_g1_i3	1401	probable transcription factor KAN2	20	1.9248e-71	67.39	2	P:GO:0006355; F:GO:0000976	P:regulation of transcription, DNA-templated; F:transcription cis-regulatory region binding
TRINITY_DN30524_c0_g1_i3	371	LOW QUALITY PROTEIN	20	5.57569e-35	75.12	1	F:GO:0005488	F:binding
TRINITY_DN30524_c0_g1_i5	442	LOW QUALITY PROTEIN	20	4.44372e-21	69.86	2	F:GO:0005488; C:GO:0110165	F:binding; C:cellular anatomical entity
TRINITY_DN30524_c0_g1_i7	492	hypothetical protein CK203_036081	20	6.02537e-28	62.9	2	F:GO:0005488; C:GO:0110165	F:binding; C:cellular anatomical entity
TRINITY_DN30535_c0_g2_i2	1159	PREDICTED: uncharacterized protein LOC103973191	20	8.28135e-77	66.83	4	F:GO:0005488; C:GO:0005737; C:GO:0016020; C:GO:0043231	F:binding; C:cytoplasm; C:membrane; C:intracellular membrane-bounded organelle
TRINITY_DN30535_c0_g3_i1	951	PREDICTED: uncharacterized protein LOC103973574	20	5.28246e-96	65.82	1	C:GO:0016020	C:membrane
TRINITY_DN30535_c0_g3_i2	772	PREDICTED: uncharacterized protein LOC103973574	20	3.27127e-57	67.01	1	C:GO:0016020	C:membrane
TRINITY_DN30535_c0_g4_i2	1446	tryptophan aminotransferase-related protein 2-like	20	0	83.2	4	P:GO:0009851; F:GO:0008483; F:GO:0016846; C:GO:0016021	P:auxin biosynthetic process; F:transaminase activity; F:carbon-sulfur lyase activity; C:integral component of membrane	EC:2.6.1; EC:4.4	Transferring nitrogenous groups; Carbon-sulfur lyases
TRINITY_DN30535_c0_g1_i6	982	putative transmembrane protein	20	3.55331e-45	66.52	4	F:GO:0005488; C:GO:0005737; C:GO:0016020; C:GO:0043231	F:binding; C:cytoplasm; C:membrane; C:intracellular membrane-bounded organelle
TRINITY_DN30535_c0_g4_i3	1075	L-tryptophan--pyruvate aminotransferase 1-like	20	1.57107e-118	83.36	4	P:GO:0009851; F:GO:0016846; F:GO:0050362; C:GO:0016021	P:auxin biosynthetic process; F:carbon-sulfur lyase activity; F:L-tryptophan:2-oxoglutarate aminotransferase activity; C:integral component of membrane	EC:4.4; EC:2.6.1.27	Carbon-sulfur lyases; Tryptophan transaminase
TRINITY_DN30535_c0_g1_i8	810	tryptophan aminotransferase-related protein 2-like	20	9.10274e-72	84.36	6	P:GO:0006886; P:GO:0016192; F:GO:0008483; F:GO:0016846; C:GO:0016021; C:GO:0030131	P:intracellular protein transport; P:vesicle-mediated transport; F:transaminase activity; F:carbon-sulfur lyase activity; C:integral component of membrane; C:clathrin adaptor complex	EC:2.6.1; EC:4.4	Transferring nitrogenous groups; Carbon-sulfur lyases
TRINITY_DN30535_c0_g4_i4	1455	tryptophan aminotransferase-related protein 2-like	20	0	82.85	4	P:GO:0009851; F:GO:0008483; F:GO:0016846; C:GO:0016021	P:auxin biosynthetic process; F:transaminase activity; F:carbon-sulfur lyase activity; C:integral component of membrane	EC:2.6.1; EC:4.4	Transferring nitrogenous groups; Carbon-sulfur lyases
TRINITY_DN30535_c0_g2_i3	912	PREDICTED: uncharacterized protein LOC103982128 isoform X3	18	2.16623e-11	79.19	1	C:GO:0016021	C:integral component of membrane
TRINITY_DN30560_c0_g2_i1	751	UDP-glycosyltransferase 89B1-like	20	1.52168e-88	65.67	1	F:GO:0016757	F:glycosyltransferase activity	EC:2.4	Glycosyltransferases
TRINITY_DN30560_c0_g3_i1	1296	scopoletin glucosyltransferase-like	20	1.53088e-139	61.79	1	F:GO:0016740	F:transferase activity	EC:2	Transferases
TRINITY_DN30560_c0_g4_i1	509	UDP-glycosyltransferase 89B1	20	1.59466e-35	66.16	1	F:GO:0016740	F:transferase activity	EC:2	Transferases
TRINITY_DN30560_c0_g4_i2	497	UDP-glycosyltransferase 89B1	20	1.38238e-35	66.16	1	F:GO:0016740	F:transferase activity	EC:2	Transferases
TRINITY_DN30560_c0_g1_i3	1590	scopoletin glucosyltransferase-like	20	8.81712e-138	62.46	1	F:GO:0016740	F:transferase activity	EC:2	Transferases
TRINITY_DN30560_c0_g5_i2	561	anthocyanidin 5,3-O-glucosyltransferase-like	20	1.42607e-44	83.61	1	F:GO:0008194	F:UDP-glycosyltransferase activity	EC:2.4	Glycosyltransferases
TRINITY_DN30560_c0_g6_i1	1837	scopoletin glucosyltransferase-like	20	0	67.84	2	F:GO:0042802; F:GO:0050275	F:identical protein binding; F:scopoletin glucosyltransferase activity	EC:2.4.1.128	Scopoletin glucosyltransferase
TRINITY_DN30560_c0_g5_i3	457	anthocyanidin 5,3-O-glucosyltransferase-like	20	4.62762e-44	83.68	1	F:GO:0008194	F:UDP-glycosyltransferase activity	EC:2.4	Glycosyltransferases
TRINITY_DN30560_c0_g1_i6	1372	scopoletin glucosyltransferase-like	20	1.41194e-144	63.6	1	F:GO:0016740	F:transferase activity	EC:2	Transferases
TRINITY_DN30560_c0_g5_i4	466	anthocyanidin 5,3-O-glucosyltransferase-like	20	1.3396e-41	85.32	2	F:GO:0008194; C:GO:0016021	F:UDP-glycosyltransferase activity; C:integral component of membrane	EC:2.4	Glycosyltransferases
TRINITY_DN30560_c0_g5_i5	469	anthocyanidin 5,3-O-glucosyltransferase-like	20	2.94296e-44	83.4	1	F:GO:0008194	F:UDP-glycosyltransferase activity	EC:2.4	Glycosyltransferases
TRINITY_DN30560_c0_g1_i7	1429	scopoletin glucosyltransferase-like	20	2.13985e-124	62.48	1	F:GO:0016740	F:transferase activity	EC:2	Transferases
TRINITY_DN30568_c2_g1_i1	356	integrator complex subunit 11	20	1.73145e-18	65.45	2	F:GO:0016491; F:GO:0043167	F:oxidoreductase activity; F:ion binding	EC:1	Oxidoreductases
TRINITY_DN30568_c3_g1_i1	1206	phosphoglycerate mutase-like protein AT74	20	1.67239e-137	85.25	3	P:GO:0016311; F:GO:0016791; C:GO:0016021	P:dephosphorylation; F:phosphatase activity; C:integral component of membrane	EC:3.1.3	Acting on ester bonds
TRINITY_DN30568_c3_g2_i1	326	LINE-1 retrotransposable element ORF2 protein	20	1.20803e-15	68.07	6	P:GO:0006807; P:GO:0044238; P:GO:0044260; F:GO:0016491; F:GO:0016779; F:GO:0043167	P:nitrogen compound metabolic process; P:primary metabolic process; P:cellular macromolecule metabolic process; F:oxidoreductase activity; F:nucleotidyltransferase activity; F:ion binding	EC:1; EC:2.7.7	Oxidoreductases; Transferring phosphorus-containing groups
TRINITY_DN30568_c3_g1_i2	1281	phosphoglycerate mutase-like protein AT74	20	2.30725e-132	79.33	6	P:GO:0006355; P:GO:0016311; F:GO:0003677; F:GO:0003700; F:GO:0016791; C:GO:0016021	P:regulation of transcription, DNA-templated; P:dephosphorylation; F:DNA binding; F:DNA-binding transcription factor activity; F:phosphatase activity; C:integral component of membrane	EC:3.1.3	Acting on ester bonds
TRINITY_DN30577_c0_g1_i3	4569	translocase of chloroplast 120, chloroplastic-like	20	0	79.13	5	P:GO:0045036; F:GO:0003924; F:GO:0005525; C:GO:0009707; C:GO:0016021	P:protein targeting to chloroplast; F:GTPase activity; F:GTP binding; C:chloroplast outer membrane; C:integral component of membrane	EC:3.6.1	Acting on acid anhydrides
TRINITY_DN30577_c1_g1_i1	752	probable receptor-like protein kinase At5g47070	20	2.83921e-73	79.85	4	P:GO:0006468; P:GO:0042026; F:GO:0004672; F:GO:0005524	P:protein phosphorylation; P:protein refolding; F:protein kinase activity; F:ATP binding	EC:2.7.1	Transferring phosphorus-containing groups
TRINITY_DN30577_c1_g1_i2	1277	probable serine/threonine-protein kinase PBL19	20	1.86452e-161	84.41	4	P:GO:0006468; P:GO:0042026; F:GO:0004672; F:GO:0005524	P:protein phosphorylation; P:protein refolding; F:protein kinase activity; F:ATP binding	EC:2.7.1	Transferring phosphorus-containing groups
TRINITY_DN30577_c1_g1_i3	1591	probable receptor-like protein kinase At5g47070	20	0	81.29	4	P:GO:0006468; P:GO:0042026; F:GO:0004672; F:GO:0005524	P:protein phosphorylation; P:protein refolding; F:protein kinase activity; F:ATP binding	EC:2.7.1	Transferring phosphorus-containing groups
TRINITY_DN30577_c1_g1_i5	1883	probable serine/threonine-protein kinase PBL19	20	0	82.79	4	P:GO:0006468; P:GO:0042026; F:GO:0004672; F:GO:0005524	P:protein phosphorylation; P:protein refolding; F:protein kinase activity; F:ATP binding	EC:2.7.1	Transferring phosphorus-containing groups
TRINITY_DN30585_c0_g1_i2	432	putative S-acyltransferase	20	3.79566e-42	92.14	1	F:GO:0016746	F:acyltransferase activity	EC:2.3	Acyltransferases
TRINITY_DN30531_c2_g1_i1	1477	KH domain-containing protein At1g09660/At1g09670-like	20	5.4664e-161	84.72	2	P:GO:0048024; F:GO:0003729	P:regulation of mRNA splicing, via spliceosome; F:mRNA binding
TRINITY_DN30531_c2_g2_i2	409	KH domain-containing protein At1g09660/At1g09670-like	20	2.06098e-19	92.49	2	P:GO:0048024; F:GO:0003729	P:regulation of mRNA splicing, via spliceosome; F:mRNA binding
TRINITY_DN30531_c2_g1_i2	778	KH domain-containing protein At1g09660/At1g09670 isoform X1	20	7.83047e-65	77.82	2	P:GO:0048024; F:GO:0003729	P:regulation of mRNA splicing, via spliceosome; F:mRNA binding
TRINITY_DN30531_c2_g1_i3	1481	KH domain-containing protein At1g09660/At1g09670-like	20	7.54832e-159	84.29	2	P:GO:0048024; F:GO:0003729	P:regulation of mRNA splicing, via spliceosome; F:mRNA binding
TRINITY_DN30531_c2_g3_i1	1375	KH domain-containing protein At1g09660/At1g09670-like	20	3.52841e-122	94.14	2	P:GO:0048024; F:GO:0003729	P:regulation of mRNA splicing, via spliceosome; F:mRNA binding
TRINITY_DN30531_c2_g1_i6	637	KH domain-containing protein At1g09660/At1g09670 isoform X2	20	5.79079e-42	78.9	2	P:GO:0048024; F:GO:0003729	P:regulation of mRNA splicing, via spliceosome; F:mRNA binding
TRINITY_DN30531_c2_g3_i2	969	KH domain-containing protein At1g09660/At1g09670-like	20	4.43143e-134	84.73	2	P:GO:0048024; F:GO:0003729	P:regulation of mRNA splicing, via spliceosome; F:mRNA binding
TRINITY_DN30531_c2_g2_i5	1340	KH domain-containing protein At1g09660/At1g09670-like	20	2.09115e-158	86.36	2	P:GO:0048024; F:GO:0003729	P:regulation of mRNA splicing, via spliceosome; F:mRNA binding
TRINITY_DN30531_c2_g1_i7	1080	KH domain-containing protein At1g09660/At1g09670-like	20	1.1761e-129	82.41	2	P:GO:0048024; F:GO:0003729	P:regulation of mRNA splicing, via spliceosome; F:mRNA binding
TRINITY_DN30531_c2_g1_i11	1286	KH domain-containing protein At1g09660/At1g09670 isoform X1	20	5.444e-153	86.21	2	P:GO:0048024; F:GO:0003729	P:regulation of mRNA splicing, via spliceosome; F:mRNA binding
TRINITY_DN30531_c2_g1_i12	926	KH domain-containing protein	20	6.05345e-122	83.86	2	P:GO:0048024; F:GO:0003729	P:regulation of mRNA splicing, via spliceosome; F:mRNA binding
TRINITY_DN30531_c2_g3_i4	755	KH domain-containing protein At1g09660/At1g09670 isoform X2	20	2.10504e-47	94.84	2	P:GO:0048024; F:GO:0003729	P:regulation of mRNA splicing, via spliceosome; F:mRNA binding
TRINITY_DN30531_c2_g1_i13	399	KH domain-containing protein At1g09660/At1g09670 isoform X2	20	1.17779e-43	84.18	2	P:GO:0048024; F:GO:0003729	P:regulation of mRNA splicing, via spliceosome; F:mRNA binding
TRINITY_DN30531_c2_g3_i6	1302	KH domain-containing protein At1g09660/At1g09670	20	2.97993e-161	85.52	2	P:GO:0048024; F:GO:0003729	P:regulation of mRNA splicing, via spliceosome; F:mRNA binding
TRINITY_DN30531_c2_g2_i7	1066	KH domain-containing protein At1g09660/At1g09670-like	20	2.07254e-159	86.63	2	P:GO:0048024; F:GO:0003729	P:regulation of mRNA splicing, via spliceosome; F:mRNA binding
TRINITY_DN30531_c2_g1_i15	1323	KH domain-containing protein At1g09660/At1g09670 isoform X1	20	5.50106e-153	86.87	2	P:GO:0048024; F:GO:0003729	P:regulation of mRNA splicing, via spliceosome; F:mRNA binding
TRINITY_DN30531_c2_g2_i8	930	KH domain-containing protein At1g09660/At1g09670 isoform X1	20	3.63369e-155	86.37	2	P:GO:0048024; F:GO:0003729	P:regulation of mRNA splicing, via spliceosome; F:mRNA binding
TRINITY_DN30531_c2_g2_i9	631	KH domain-containing protein At1g09660/At1g09670-like	20	2.11781e-36	81.27	2	P:GO:0048024; F:GO:0003729	P:regulation of mRNA splicing, via spliceosome; F:mRNA binding
TRINITY_DN30531_c3_g1_i1	332	metal transporter Nramp5	20	9.41178e-14	68.61	3	P:GO:0006812; F:GO:0005384; F:GO:0015086	P:cation transport; F:manganese ion transmembrane transporter activity; F:cadmium ion transmembrane transporter activity	EC:7	Translocases
TRINITY_DN30565_c0_g1_i1	1861	protein plastid transcriptionally active 16, chloroplastic-like	20	5.96687e-123	73.5	6	P:GO:0007623; C:GO:0009508; C:GO:0009535; C:GO:0009941; C:GO:0042644; C:GO:0098572	P:circadian rhythm; C:plastid chromosome; C:chloroplast thylakoid membrane; C:chloroplast envelope; C:chloroplast nucleoid; C:stromal side of plastid thylakoid membrane
TRINITY_DN30565_c0_g1_i2	1770	protein plastid transcriptionally active 16, chloroplastic	20	1.17977e-157	69.36	3	C:GO:0009534; C:GO:0042646; C:GO:0055035	C:chloroplast thylakoid; C:plastid nucleoid; C:plastid thylakoid membrane
TRINITY_DN30565_c0_g1_i3	1223	protein plastid transcriptionally active 16, chloroplastic-like	20	5.08997e-126	73.5	6	P:GO:0007623; C:GO:0009508; C:GO:0009535; C:GO:0009941; C:GO:0042644; C:GO:0098572	P:circadian rhythm; C:plastid chromosome; C:chloroplast thylakoid membrane; C:chloroplast envelope; C:chloroplast nucleoid; C:stromal side of plastid thylakoid membrane
TRINITY_DN30569_c1_g1_i3	1092	Tyrosyl-DNA phosphodiesterase 2	20	1.26543e-139	77.82	7	P:GO:0006302; F:GO:0003697; F:GO:0004553; F:GO:0046872; F:GO:0070260; C:GO:0005737; C:GO:0016605	P:double-strand break repair; F:single-stranded DNA binding; F:hydrolase activity, hydrolyzing O-glycosyl compounds; F:metal ion binding; F:5'-tyrosyl-DNA phosphodiesterase activity; C:cytoplasm; C:PML body	EC:3.1.4; EC:3.2.1	Acting on ester bonds; Glycosylases
TRINITY_DN30569_c1_g1_i7	1443	Tyrosyl-DNA phosphodiesterase 2	20	6.26962e-173	79.49	6	P:GO:0006302; F:GO:0003697; F:GO:0046872; F:GO:0070260; C:GO:0005737; C:GO:0016605	P:double-strand break repair; F:single-stranded DNA binding; F:metal ion binding; F:5'-tyrosyl-DNA phosphodiesterase activity; C:cytoplasm; C:PML body	EC:3.1.4	Acting on ester bonds
TRINITY_DN30569_c1_g1_i9	1383	Tyrosyl-DNA phosphodiesterase 2	20	0	73.87	6	P:GO:0006302; F:GO:0003697; F:GO:0046872; F:GO:0070260; C:GO:0005737; C:GO:0016605	P:double-strand break repair; F:single-stranded DNA binding; F:metal ion binding; F:5'-tyrosyl-DNA phosphodiesterase activity; C:cytoplasm; C:PML body	EC:3.1.4	Acting on ester bonds
TRINITY_DN30505_c0_g1_i1	706	ubiquitin-conjugating enzyme E2 22-like	20	3.52838e-40	70.47	4	P:GO:0000209; P:GO:0006511; F:GO:0005524; F:GO:0061631	P:protein polyubiquitination; P:ubiquitin-dependent protein catabolic process; F:ATP binding; F:ubiquitin conjugating enzyme activity	EC:2.3.2.23	E2 ubiquitin-conjugating enzyme
TRINITY_DN30505_c0_g1_i2	1256	ubiquitin-conjugating enzyme E2 22-like	20	6.59136e-108	82.13	4	P:GO:0000209; P:GO:0006511; F:GO:0005524; F:GO:0061631	P:protein polyubiquitination; P:ubiquitin-dependent protein catabolic process; F:ATP binding; F:ubiquitin conjugating enzyme activity	EC:2.3.2.23	E2 ubiquitin-conjugating enzyme
TRINITY_DN30505_c0_g1_i3	2014	ubiquitin-conjugating enzyme E2 22	20	5.10682e-144	85.71	4	P:GO:0000209; P:GO:0006511; F:GO:0005524; F:GO:0061631	P:protein polyubiquitination; P:ubiquitin-dependent protein catabolic process; F:ATP binding; F:ubiquitin conjugating enzyme activity	EC:2.3.2.23	E2 ubiquitin-conjugating enzyme
TRINITY_DN30505_c0_g1_i4	826	ubiquitin-conjugating enzyme E2 22	20	1.46978e-56	75.54	7	P:GO:0000209; P:GO:0006511; P:GO:0006810; P:GO:0050794; F:GO:0005524; F:GO:0061631; C:GO:0016020	P:protein polyubiquitination; P:ubiquitin-dependent protein catabolic process; P:transport; P:regulation of cellular process; F:ATP binding; F:ubiquitin conjugating enzyme activity; C:membrane	EC:2.3.2.23	E2 ubiquitin-conjugating enzyme
TRINITY_DN30505_c0_g1_i5	1173	ubiquitin-conjugating enzyme E2 22-like	20	9.71305e-144	85.31	4	P:GO:0000209; P:GO:0006511; F:GO:0005524; F:GO:0061631	P:protein polyubiquitination; P:ubiquitin-dependent protein catabolic process; F:ATP binding; F:ubiquitin conjugating enzyme activity	EC:2.3.2.23	E2 ubiquitin-conjugating enzyme
TRINITY_DN30505_c0_g1_i6	788	ubiquitin-conjugating enzyme E2 22	20	1.80696e-34	66.54	4	P:GO:0000209; P:GO:0006511; F:GO:0000166; F:GO:0061631	P:protein polyubiquitination; P:ubiquitin-dependent protein catabolic process; F:nucleotide binding; F:ubiquitin conjugating enzyme activity	EC:2.3.2.23	E2 ubiquitin-conjugating enzyme
TRINITY_DN30505_c0_g1_i8	663	ubiquitin-conjugating enzyme E2 22-like	20	2.09499e-41	70.93	4	P:GO:0000209; P:GO:0006511; F:GO:0005524; F:GO:0061631	P:protein polyubiquitination; P:ubiquitin-dependent protein catabolic process; F:ATP binding; F:ubiquitin conjugating enzyme activity	EC:2.3.2.23	E2 ubiquitin-conjugating enzyme
TRINITY_DN30505_c0_g1_i9	834	ubiquitin-conjugating enzyme E2 22	20	6.69155e-102	96.27	4	P:GO:0000209; P:GO:0006511; F:GO:0005524; F:GO:0061631	P:protein polyubiquitination; P:ubiquitin-dependent protein catabolic process; F:ATP binding; F:ubiquitin conjugating enzyme activity	EC:2.3.2.23	E2 ubiquitin-conjugating enzyme
TRINITY_DN30505_c0_g1_i11	1675	ubiquitin-conjugating enzyme E2 22	20	1.15829e-98	96.91	4	P:GO:0000209; P:GO:0006511; F:GO:0005524; F:GO:0061631	P:protein polyubiquitination; P:ubiquitin-dependent protein catabolic process; F:ATP binding; F:ubiquitin conjugating enzyme activity	EC:2.3.2.23	E2 ubiquitin-conjugating enzyme
TRINITY_DN30505_c0_g1_i14	917	ubiquitin-conjugating enzyme E2 22	20	1.81958e-74	95.43	4	P:GO:0000209; P:GO:0006511; F:GO:0005524; F:GO:0061631	P:protein polyubiquitination; P:ubiquitin-dependent protein catabolic process; F:ATP binding; F:ubiquitin conjugating enzyme activity	EC:2.3.2.23	E2 ubiquitin-conjugating enzyme
TRINITY_DN30540_c0_g1_i2	530	ADP-ribosylation factor 1	20	1.35543e-43	92.41	4	P:GO:0006886; P:GO:0016192; F:GO:0005525; C:GO:0009507	P:intracellular protein transport; P:vesicle-mediated transport; F:GTP binding; C:chloroplast
TRINITY_DN30540_c0_g1_i3	583	ADP-ribosylation factor 1	20	3.23605e-76	98.75	7	P:GO:0006886; P:GO:0016192; P:GO:0046686; F:GO:0005525; C:GO:0005795; C:GO:0005886; C:GO:0009507	P:intracellular protein transport; P:vesicle-mediated transport; P:response to cadmium ion; F:GTP binding; C:Golgi stack; C:plasma membrane; C:chloroplast
TRINITY_DN30540_c0_g1_i5	653	ADP-ribosylation factor 1	20	1.55743e-75	98.84	7	P:GO:0006886; P:GO:0016192; P:GO:0046686; F:GO:0005525; C:GO:0005795; C:GO:0005886; C:GO:0009507	P:intracellular protein transport; P:vesicle-mediated transport; P:response to cadmium ion; F:GTP binding; C:Golgi stack; C:plasma membrane; C:chloroplast
TRINITY_DN30540_c0_g1_i6	600	ADP-ribosylation factor 3	20	3.3514e-43	90.79	8	P:GO:0006886; P:GO:0016192; P:GO:0046686; F:GO:0005515; F:GO:0005525; C:GO:0005795; C:GO:0005886; C:GO:0009507	P:intracellular protein transport; P:vesicle-mediated transport; P:response to cadmium ion; F:protein binding; F:GTP binding; C:Golgi stack; C:plasma membrane; C:chloroplast
TRINITY_DN30540_c0_g1_i7	940	ADP-ribosylation factor 1	20	9.19407e-127	99	7	P:GO:0006886; P:GO:0016192; P:GO:0046686; F:GO:0005525; C:GO:0005795; C:GO:0005886; C:GO:0009507	P:intracellular protein transport; P:vesicle-mediated transport; P:response to cadmium ion; F:GTP binding; C:Golgi stack; C:plasma membrane; C:chloroplast
TRINITY_DN30540_c0_g1_i8	678	ADP-ribosylation factor 1	20	1.02764e-118	98.53	6	P:GO:0006886; P:GO:0016192; P:GO:0046686; F:GO:0005525; C:GO:0005795; C:GO:0005886	P:intracellular protein transport; P:vesicle-mediated transport; P:response to cadmium ion; F:GTP binding; C:Golgi stack; C:plasma membrane
TRINITY_DN30540_c0_g1_i10	561	ADP-ribosylation factor 1	20	8.16593e-89	98.63	7	P:GO:0006886; P:GO:0016192; P:GO:0046686; F:GO:0005525; C:GO:0005795; C:GO:0005886; C:GO:0009507	P:intracellular protein transport; P:vesicle-mediated transport; P:response to cadmium ion; F:GTP binding; C:Golgi stack; C:plasma membrane; C:chloroplast
TRINITY_DN30540_c0_g1_i11	758	ADP-ribosylation factor 1	20	1.90065e-24	98.72	4	P:GO:0006886; P:GO:0016192; F:GO:0005525; C:GO:0009507	P:intracellular protein transport; P:vesicle-mediated transport; F:GTP binding; C:chloroplast
TRINITY_DN30540_c0_g1_i13	405	ADP-ribosylation factor 1	20	1.62567e-79	98.46	7	P:GO:0006886; P:GO:0016192; P:GO:0046686; F:GO:0005525; C:GO:0005795; C:GO:0005886; C:GO:0009507	P:intracellular protein transport; P:vesicle-mediated transport; P:response to cadmium ion; F:GTP binding; C:Golgi stack; C:plasma membrane; C:chloroplast
TRINITY_DN30540_c0_g1_i14	949	ADP-ribosylation factor 1	20	2.73603e-127	98.94	7	P:GO:0006886; P:GO:0016192; P:GO:0046686; F:GO:0005525; C:GO:0005795; C:GO:0005886; C:GO:0009507	P:intracellular protein transport; P:vesicle-mediated transport; P:response to cadmium ion; F:GTP binding; C:Golgi stack; C:plasma membrane; C:chloroplast
TRINITY_DN30561_c0_g2_i2	2000	DNA mismatch repair protein MSH7	20	0	67.06	11	P:GO:0000710; P:GO:0006290; P:GO:0036297; P:GO:0043570; P:GO:0045910; F:GO:0000400; F:GO:0008094; F:GO:0032143; F:GO:0032357; F:GO:0032405; C:GO:0032301	P:meiotic mismatch repair; P:pyrimidine dimer repair; P:interstrand cross-link repair; P:maintenance of DNA repeat elements; P:negative regulation of DNA recombination; F:four-way junction DNA binding; F:ATPase, acting on DNA; F:single thymine insertion binding; F:oxidized purine DNA binding; F:MutLalpha complex binding; C:MutSalpha complex
TRINITY_DN30561_c0_g2_i4	3439	DNA mismatch repair protein MSH7	20	0	74.3	12	P:GO:0000710; P:GO:0006290; P:GO:0036297; P:GO:0043570; P:GO:0045910; F:GO:0000166; F:GO:0000400; F:GO:0008094; F:GO:0032143; F:GO:0032357; F:GO:0032405; C:GO:0032301	P:meiotic mismatch repair; P:pyrimidine dimer repair; P:interstrand cross-link repair; P:maintenance of DNA repeat elements; P:negative regulation of DNA recombination; F:nucleotide binding; F:four-way junction DNA binding; F:ATPase, acting on DNA; F:single thymine insertion binding; F:oxidized purine DNA binding; F:MutLalpha complex binding; C:MutSalpha complex
TRINITY_DN30561_c0_g2_i5	2600	DNA mismatch repair protein MSH7	20	0	71.25	13	P:GO:0000710; P:GO:0006290; P:GO:0036297; P:GO:0043570; P:GO:0045910; F:GO:0000166; F:GO:0000400; F:GO:0008094; F:GO:0032143; F:GO:0032357; F:GO:0032405; C:GO:0016020; C:GO:0032301	P:meiotic mismatch repair; P:pyrimidine dimer repair; P:interstrand cross-link repair; P:maintenance of DNA repeat elements; P:negative regulation of DNA recombination; F:nucleotide binding; F:four-way junction DNA binding; F:ATPase, acting on DNA; F:single thymine insertion binding; F:oxidized purine DNA binding; F:MutLalpha complex binding; C:membrane; C:MutSalpha complex
TRINITY_DN30533_c0_g1_i3	2175	auxin response factor 19 isoform X2	20	0	80.88	3	P:GO:0006355; P:GO:0009734; F:GO:0003677	P:regulation of transcription, DNA-templated; P:auxin-activated signaling pathway; F:DNA binding
TRINITY_DN30552_c0_g2_i1	1050	phosphomevalonate kinase, peroxisomal	20	1.07244e-158	82.53	6	P:GO:0010142; P:GO:0016310; P:GO:0019287; F:GO:0004631; F:GO:0005524; C:GO:0005777	P:farnesyl diphosphate biosynthetic process, mevalonate pathway; P:phosphorylation; P:isopentenyl diphosphate biosynthetic process, mevalonate pathway; F:phosphomevalonate kinase activity; F:ATP binding; C:peroxisome	EC:2.7.4.2	Phosphomevalonate kinase
TRINITY_DN30552_c0_g3_i1	307	phosphomevalonate kinase	20	8.67224e-37	87.76	6	P:GO:0010142; P:GO:0016310; P:GO:0019287; F:GO:0004631; F:GO:0005524; C:GO:0005777	P:farnesyl diphosphate biosynthetic process, mevalonate pathway; P:phosphorylation; P:isopentenyl diphosphate biosynthetic process, mevalonate pathway; F:phosphomevalonate kinase activity; F:ATP binding; C:peroxisome	EC:2.7.4.2	Phosphomevalonate kinase
TRINITY_DN30552_c0_g4_i1	332	BTB/POZ domain-containing protein At3g05675-like	20	4.98438e-51	87.08	1	P:GO:0016567	P:protein ubiquitination
TRINITY_DN30552_c0_g3_i2	517	phosphomevalonate kinase	20	1.07312e-18	85.9	6	P:GO:0010142; P:GO:0016310; P:GO:0019287; F:GO:0004631; F:GO:0005524; C:GO:0005777	P:farnesyl diphosphate biosynthetic process, mevalonate pathway; P:phosphorylation; P:isopentenyl diphosphate biosynthetic process, mevalonate pathway; F:phosphomevalonate kinase activity; F:ATP binding; C:peroxisome	EC:2.7.4.2	Phosphomevalonate kinase
TRINITY_DN30552_c0_g1_i2	1611	BTB/POZ domain-containing protein At3g05675	20	0	74.24	1	P:GO:0016567	P:protein ubiquitination
TRINITY_DN30552_c0_g4_i2	1613	BTB/POZ domain-containing protein At3g05675	20	0	76.38	1	P:GO:0016567	P:protein ubiquitination
TRINITY_DN30552_c0_g4_i3	865	BTB/POZ domain-containing protein At3g05675-like	20	1.66739e-105	85.45	1	P:GO:0016567	P:protein ubiquitination
TRINITY_DN30558_c0_g1_i3	701	putative CCCH-type zinc finger family protein	20	2.99556e-21	56.42	2	F:GO:0003824; F:GO:0005488	F:catalytic activity; F:binding
TRINITY_DN30558_c0_g1_i4	1136	putative CCCH-type zinc finger family protein	20	8.00479e-16	74.54	6	P:GO:0006508; P:GO:0015074; F:GO:0003676; F:GO:0008233; F:GO:0016740; F:GO:0046914	P:proteolysis; P:DNA integration; F:nucleic acid binding; F:peptidase activity; F:transferase activity; F:transition metal ion binding	EC:3.4; EC:2	Acting on peptide bonds (peptidases); Transferases
TRINITY_DN30558_c0_g1_i5	308	probable proteasome inhibitor	20	9.59249e-24	79.77	2	P:GO:0006511; C:GO:0016021	P:ubiquitin-dependent protein catabolic process; C:integral component of membrane
TRINITY_DN30558_c0_g2_i1	510	putative CCCH-type zinc finger family protein	20	3.93936e-21	49.08	2	F:GO:0003824; F:GO:0005488	F:catalytic activity; F:binding
TRINITY_DN30558_c0_g3_i1	481	putative CCCH-type zinc finger family protein	20	3.28851e-12	76.84	7	P:GO:0006807; P:GO:0043170; P:GO:0044238; F:GO:0003676; F:GO:0008233; F:GO:0016740; F:GO:0046914	P:nitrogen compound metabolic process; P:macromolecule metabolic process; P:primary metabolic process; F:nucleic acid binding; F:peptidase activity; F:transferase activity; F:transition metal ion binding	EC:3.4; EC:2	Acting on peptide bonds (peptidases); Transferases
TRINITY_DN30558_c0_g1_i6	744	probable proteasome inhibitor	20	2.41283e-77	77.27	3	P:GO:0006511; C:GO:0000502; C:GO:0016021	P:ubiquitin-dependent protein catabolic process; C:proteasome complex; C:integral component of membrane
TRINITY_DN30558_c0_g1_i7	1975	probable proteasome inhibitor	20	4.03048e-123	67.33	2	P:GO:0006511; C:GO:0016020	P:ubiquitin-dependent protein catabolic process; C:membrane
TRINITY_DN30558_c0_g1_i8	1484	probable proteasome inhibitor	20	2.32258e-125	67.33	2	P:GO:0006511; C:GO:0016020	P:ubiquitin-dependent protein catabolic process; C:membrane
TRINITY_DN30558_c0_g1_i10	1202	probable proteasome inhibitor	20	8.30038e-157	73.05	2	P:GO:0006511; C:GO:0016021	P:ubiquitin-dependent protein catabolic process; C:integral component of membrane
TRINITY_DN30558_c0_g1_i11	325	probable proteasome inhibitor	20	3.14555e-28	76.65	2	P:GO:0006511; C:GO:0016021	P:ubiquitin-dependent protein catabolic process; C:integral component of membrane
TRINITY_DN30558_c0_g1_i12	1944	probable proteasome inhibitor	20	2.27292e-135	72.21	2	P:GO:0006511; C:GO:0016021	P:ubiquitin-dependent protein catabolic process; C:integral component of membrane
TRINITY_DN30538_c0_g1_i3	1064	nuclear pore complex protein NUP155	20	2.34726e-30	56.26	2	P:GO:0006913; P:GO:0033036	P:nucleocytoplasmic transport; P:macromolecule localization
TRINITY_DN30538_c0_g1_i4	686	nuclear pore complex protein NUP155	20	1.20884e-31	61.15	2	P:GO:0006913; P:GO:0033036	P:nucleocytoplasmic transport; P:macromolecule localization
TRINITY_DN30538_c0_g1_i6	335	nuclear pore complex protein NUP155	20	6.05548e-18	53.03	1	P:GO:0051641	P:cellular localization
TRINITY_DN30538_c0_g1_i9	811	nuclear pore complex protein NUP155	20	5.9672e-29	59.75	2	P:GO:0006913; P:GO:0033036	P:nucleocytoplasmic transport; P:macromolecule localization
TRINITY_DN30537_c0_g1_i1	1012	bidirectional sugar transporter SWEET1	20	1.07928e-117	84.15	4	P:GO:0034219; F:GO:0051119; C:GO:0005886; C:GO:0016021	P:carbohydrate transmembrane transport; F:sugar transmembrane transporter activity; C:plasma membrane; C:integral component of membrane	EC:7	Translocases
TRINITY_DN30537_c0_g1_i4	1104	bidirectional sugar transporter SWEET1-like	20	3.83824e-97	91.13	4	P:GO:0034219; F:GO:0051119; C:GO:0005886; C:GO:0016021	P:carbohydrate transmembrane transport; F:sugar transmembrane transporter activity; C:plasma membrane; C:integral component of membrane	EC:7	Translocases
TRINITY_DN30520_c1_g1_i1	1181	thiamine pyrophosphokinase 1 isoform X1	20	2.86222e-156	84.99	8	P:GO:0006772; P:GO:0009229; P:GO:0016310; F:GO:0004788; F:GO:0005524; F:GO:0016301; F:GO:0030975; C:GO:0005829	P:thiamine metabolic process; P:thiamine diphosphate biosynthetic process; P:phosphorylation; F:thiamine diphosphokinase activity; F:ATP binding; F:kinase activity; F:thiamine binding; C:cytosol	EC:2.7.6.2	Thiamine diphosphokinase
TRINITY_DN30520_c1_g1_i2	1149	thiamine pyrophosphokinase 1 isoform X1	20	6.31476e-151	84.17	8	P:GO:0006772; P:GO:0009229; P:GO:0016310; F:GO:0004788; F:GO:0005524; F:GO:0016301; F:GO:0030975; C:GO:0005829	P:thiamine metabolic process; P:thiamine diphosphate biosynthetic process; P:phosphorylation; F:thiamine diphosphokinase activity; F:ATP binding; F:kinase activity; F:thiamine binding; C:cytosol	EC:2.7.6.2	Thiamine diphosphokinase
TRINITY_DN30520_c1_g1_i3	537	thiamine pyrophosphokinase 1 isoform X2	20	3.21934e-67	80.08	8	P:GO:0006772; P:GO:0009229; P:GO:0016310; F:GO:0004788; F:GO:0005524; F:GO:0016301; F:GO:0030975; C:GO:0005829	P:thiamine metabolic process; P:thiamine diphosphate biosynthetic process; P:phosphorylation; F:thiamine diphosphokinase activity; F:ATP binding; F:kinase activity; F:thiamine binding; C:cytosol	EC:2.7.6.2	Thiamine diphosphokinase
TRINITY_DN30520_c1_g1_i4	1258	thiamine pyrophosphokinase 1 isoform X1	20	1.33569e-126	86.65	8	P:GO:0006772; P:GO:0009229; P:GO:0016310; F:GO:0004788; F:GO:0005524; F:GO:0016301; F:GO:0030975; C:GO:0005829	P:thiamine metabolic process; P:thiamine diphosphate biosynthetic process; P:phosphorylation; F:thiamine diphosphokinase activity; F:ATP binding; F:kinase activity; F:thiamine binding; C:cytosol	EC:2.7.6.2	Thiamine diphosphokinase
TRINITY_DN30583_c0_g3_i1	1291	IAA-amino acid hydrolase ILR1-like 5	20	2.46044e-79	88.3	1	F:GO:0016787	F:hydrolase activity	EC:3	Hydrolases
TRINITY_DN30583_c0_g4_i1	635	DEAD-box ATP-dependent RNA helicase 37	20	8.0853e-137	93.66	4	F:GO:0003723; F:GO:0003724; F:GO:0005524; F:GO:0016787	F:RNA binding; F:RNA helicase activity; F:ATP binding; F:hydrolase activity	EC:3.6.4.13	RNA helicase
TRINITY_DN30583_c0_g4_i3	421	DEAD-box ATP-dependent RNA helicase 37-like	20	1.28703e-79	94.55	4	F:GO:0003723; F:GO:0003724; F:GO:0005524; F:GO:0016787	F:RNA binding; F:RNA helicase activity; F:ATP binding; F:hydrolase activity	EC:3.6.4.13	RNA helicase
TRINITY_DN30583_c0_g6_i1	1620	autophagy-related protein 18c isoform X1	20	0	81.68	14	P:GO:0000422; P:GO:0006497; P:GO:0016567; P:GO:0034497; P:GO:0044804; P:GO:1904294; F:GO:0032266; F:GO:0046872; F:GO:0061630; F:GO:0080025; C:GO:0005829; C:GO:0016021; C:GO:0019898; C:GO:0034045	P:autophagy of mitochondrion; P:protein lipidation; P:protein ubiquitination; P:protein localization to phagophore assembly site; P:autophagy of nucleus; P:positive regulation of ERAD pathway; F:phosphatidylinositol-3-phosphate binding; F:metal ion binding; F:ubiquitin protein ligase activity; F:phosphatidylinositol-3,5-bisphosphate binding; C:cytosol; C:integral component of membrane; C:extrinsi…	EC:2	Transferases
TRINITY_DN30583_c0_g7_i1	1089	DEAD-box ATP-dependent RNA helicase 37-like	20	1.33366e-94	74.47	4	F:GO:0003723; F:GO:0003724; F:GO:0005524; F:GO:0016787	F:RNA binding; F:RNA helicase activity; F:ATP binding; F:hydrolase activity	EC:3.6.4.13	RNA helicase
TRINITY_DN30583_c0_g3_i2	1551	IAA-amino acid hydrolase ILR1-like 5	20	0	86.39	1	F:GO:0016787	F:hydrolase activity	EC:3	Hydrolases
TRINITY_DN30583_c0_g6_i2	1592	autophagy-related protein 18c-like	20	0	84.41	14	P:GO:0000422; P:GO:0006497; P:GO:0016567; P:GO:0034497; P:GO:0044804; P:GO:1904294; F:GO:0032266; F:GO:0046872; F:GO:0061630; F:GO:0080025; C:GO:0005829; C:GO:0016021; C:GO:0019898; C:GO:0034045	P:autophagy of mitochondrion; P:protein lipidation; P:protein ubiquitination; P:protein localization to phagophore assembly site; P:autophagy of nucleus; P:positive regulation of ERAD pathway; F:phosphatidylinositol-3-phosphate binding; F:metal ion binding; F:ubiquitin protein ligase activity; F:phosphatidylinositol-3,5-bisphosphate binding; C:cytosol; C:integral component of membrane; C:extrinsi…	EC:2	Transferases
TRINITY_DN30583_c0_g3_i3	675	IAA-amino acid hydrolase ILR1-like 5	20	1.35777e-63	83.74	4	P:GO:0006355; F:GO:0003677; F:GO:0005509; F:GO:0016787	P:regulation of transcription, DNA-templated; F:DNA binding; F:calcium ion binding; F:hydrolase activity	EC:3	Hydrolases
TRINITY_DN30583_c0_g1_i3	1039	Autophagy-related protein 18c	20	5.59239e-139	86.29	9	P:GO:0000422; P:GO:0006497; P:GO:0034497; P:GO:0044804; F:GO:0032266; F:GO:0080025; C:GO:0005829; C:GO:0019898; C:GO:0034045	P:autophagy of mitochondrion; P:protein lipidation; P:protein localization to phagophore assembly site; P:autophagy of nucleus; F:phosphatidylinositol-3-phosphate binding; F:phosphatidylinositol-3,5-bisphosphate binding; C:cytosol; C:extrinsic component of membrane; C:phagophore assembly site membrane
TRINITY_DN30583_c0_g6_i9	557	autophagy-related protein 18c	20	2.70196e-31	88.65	9	P:GO:0000422; P:GO:0006497; P:GO:0034497; P:GO:0044804; F:GO:0032266; F:GO:0080025; C:GO:0005829; C:GO:0019898; C:GO:0034045	P:autophagy of mitochondrion; P:protein lipidation; P:protein localization to phagophore assembly site; P:autophagy of nucleus; F:phosphatidylinositol-3-phosphate binding; F:phosphatidylinositol-3,5-bisphosphate binding; C:cytosol; C:extrinsic component of membrane; C:phagophore assembly site membrane
TRINITY_DN30583_c0_g1_i4	1424	autophagy-related protein 18c-like	20	0	86.05	14	P:GO:0000422; P:GO:0006497; P:GO:0016567; P:GO:0034497; P:GO:0044804; P:GO:1904294; F:GO:0032266; F:GO:0046872; F:GO:0061630; F:GO:0080025; C:GO:0005829; C:GO:0016021; C:GO:0019898; C:GO:0034045	P:autophagy of mitochondrion; P:protein lipidation; P:protein ubiquitination; P:protein localization to phagophore assembly site; P:autophagy of nucleus; P:positive regulation of ERAD pathway; F:phosphatidylinositol-3-phosphate binding; F:metal ion binding; F:ubiquitin protein ligase activity; F:phosphatidylinositol-3,5-bisphosphate binding; C:cytosol; C:integral component of membrane; C:extrinsi…	EC:2	Transferases
TRINITY_DN30583_c0_g1_i5	1615	Autophagy-related protein 18c	20	0	85.87	14	P:GO:0000422; P:GO:0006497; P:GO:0016567; P:GO:0034497; P:GO:0044804; P:GO:1904294; F:GO:0032266; F:GO:0046872; F:GO:0061630; F:GO:0080025; C:GO:0005829; C:GO:0016021; C:GO:0019898; C:GO:0034045	P:autophagy of mitochondrion; P:protein lipidation; P:protein ubiquitination; P:protein localization to phagophore assembly site; P:autophagy of nucleus; P:positive regulation of ERAD pathway; F:phosphatidylinositol-3-phosphate binding; F:metal ion binding; F:ubiquitin protein ligase activity; F:phosphatidylinositol-3,5-bisphosphate binding; C:cytosol; C:integral component of membrane; C:extrinsi…	EC:2	Transferases
TRINITY_DN30583_c0_g4_i4	1189	DEAD-box ATP-dependent RNA helicase 37	20	6.28216e-88	92.01	4	F:GO:0003723; F:GO:0003724; F:GO:0005524; F:GO:0016787	F:RNA binding; F:RNA helicase activity; F:ATP binding; F:hydrolase activity	EC:3.6.4.13	RNA helicase
TRINITY_DN30583_c0_g3_i5	1104	IAA-amino acid hydrolase ILR1-like 5	20	2.16825e-168	86.98	1	F:GO:0016787	F:hydrolase activity	EC:3	Hydrolases
TRINITY_DN30529_c1_g1_i1	596	ORF3 polyprotein	20	2.53079e-37	78.31	9	P:GO:0006278; P:GO:0006508; P:GO:0046718; P:GO:0090502; F:GO:0003676; F:GO:0003964; F:GO:0004190; F:GO:0004523; F:GO:0008270	P:RNA-dependent DNA biosynthetic process; P:proteolysis; P:viral entry into host cell; P:RNA phosphodiester bond hydrolysis, endonucleolytic; F:nucleic acid binding; F:RNA-directed DNA polymerase activity; F:aspartic-type endopeptidase activity; F:RNA-DNA hybrid ribonuclease activity; F:zinc ion binding	EC:3.1.30; EC:3.4.23; EC:2.7.7.49; EC:3.1.26.4	Acting on ester bonds; Acting on peptide bonds (peptidases); RNA-directed DNA polymerase; Ribonuclease H
TRINITY_DN30529_c1_g1_i2	607	polyprotein	20	1.34991e-19	76.12	10	P:GO:0006278; P:GO:0006508; P:GO:0009219; P:GO:0046718; P:GO:0090502; F:GO:0003676; F:GO:0003964; F:GO:0004190; F:GO:0004523; F:GO:0008270	P:RNA-dependent DNA biosynthetic process; P:proteolysis; P:pyrimidine deoxyribonucleotide metabolic process; P:viral entry into host cell; P:RNA phosphodiester bond hydrolysis, endonucleolytic; F:nucleic acid binding; F:RNA-directed DNA polymerase activity; F:aspartic-type endopeptidase activity; F:RNA-DNA hybrid ribonuclease activity; F:zinc ion binding	EC:3.1.30; EC:3.4.23; EC:2.7.7.49; EC:3.1.26.4	Acting on ester bonds; Acting on peptide bonds (peptidases); RNA-directed DNA polymerase; Ribonuclease H
TRINITY_DN30529_c2_g1_i1	747	polyprotein	20	7.86645e-92	85.65	13	P:GO:0006226; P:GO:0006278; P:GO:0006508; P:GO:0046081; P:GO:0046718; P:GO:0090502; F:GO:0000287; F:GO:0003676; F:GO:0003964; F:GO:0004170; F:GO:0004190; F:GO:0004523; F:GO:0008270	P:dUMP biosynthetic process; P:RNA-dependent DNA biosynthetic process; P:proteolysis; P:dUTP catabolic process; P:viral entry into host cell; P:RNA phosphodiester bond hydrolysis, endonucleolytic; F:magnesium ion binding; F:nucleic acid binding; F:RNA-directed DNA polymerase activity; F:dUTP diphosphatase activity; F:aspartic-type endopeptidase activity; F:RNA-DNA hybrid ribonuclease activity; F:…	EC:3.6.1.23; EC:3.1.30; EC:3.4.23; EC:2.7.7.49; EC:3.6.1.9; EC:3.1.26.4	dUTP diphosphatase; Acting on ester bonds; Acting on peptide bonds (peptidases); RNA-directed DNA polymerase; Nucleotide diphosphatase; Ribonuclease H
TRINITY_DN30529_c2_g1_i2	469	ORFIII polyprotein	20	1.9326e-63	83	10	P:GO:0006278; P:GO:0006508; P:GO:0009219; P:GO:0046718; P:GO:0090502; F:GO:0003676; F:GO:0003964; F:GO:0004190; F:GO:0004523; F:GO:0008270	P:RNA-dependent DNA biosynthetic process; P:proteolysis; P:pyrimidine deoxyribonucleotide metabolic process; P:viral entry into host cell; P:RNA phosphodiester bond hydrolysis, endonucleolytic; F:nucleic acid binding; F:RNA-directed DNA polymerase activity; F:aspartic-type endopeptidase activity; F:RNA-DNA hybrid ribonuclease activity; F:zinc ion binding	EC:3.1.30; EC:3.4.23; EC:2.7.7.49; EC:3.1.26.4	Acting on ester bonds; Acting on peptide bonds (peptidases); RNA-directed DNA polymerase; Ribonuclease H
TRINITY_DN30529_c3_g1_i1	1050	polyprotein	20	1.18717e-134	75.28	4	P:GO:0090305; F:GO:0004519; F:GO:0016779; F:GO:0046872	P:nucleic acid phosphodiester bond hydrolysis; F:endonuclease activity; F:nucleotidyltransferase activity; F:metal ion binding	EC:3.1; EC:2.7.7	Acting on ester bonds; Transferring phosphorus-containing groups
TRINITY_DN30529_c3_g1_i4	366	polyprotein	20	8.00684e-15	54.75	4	P:GO:0006139; P:GO:0043170; F:GO:0005488; F:GO:0016787	P:nucleobase-containing compound metabolic process; P:macromolecule metabolic process; F:binding; F:hydrolase activity	EC:3	Hydrolases
TRINITY_DN30529_c4_g2_i1	377	polyprotein	20	2.29313e-63	86.52	13	P:GO:0006226; P:GO:0006278; P:GO:0006508; P:GO:0046081; P:GO:0046718; P:GO:0090502; F:GO:0000287; F:GO:0003676; F:GO:0003964; F:GO:0004170; F:GO:0004190; F:GO:0004523; F:GO:0008270	P:dUMP biosynthetic process; P:RNA-dependent DNA biosynthetic process; P:proteolysis; P:dUTP catabolic process; P:viral entry into host cell; P:RNA phosphodiester bond hydrolysis, endonucleolytic; F:magnesium ion binding; F:nucleic acid binding; F:RNA-directed DNA polymerase activity; F:dUTP diphosphatase activity; F:aspartic-type endopeptidase activity; F:RNA-DNA hybrid ribonuclease activity; F:…	EC:3.6.1.23; EC:3.1.30; EC:3.4.23; EC:2.7.7.49; EC:3.6.1.9; EC:3.1.26.4	dUTP diphosphatase; Acting on ester bonds; Acting on peptide bonds (peptidases); RNA-directed DNA polymerase; Nucleotide diphosphatase; Ribonuclease H
TRINITY_DN30529_c4_g1_i2	3016	polyprotein	20	0	84.56	13	P:GO:0006226; P:GO:0006278; P:GO:0006508; P:GO:0046081; P:GO:0046718; P:GO:0090502; F:GO:0000287; F:GO:0003676; F:GO:0003964; F:GO:0004170; F:GO:0004190; F:GO:0004523; F:GO:0008270	P:dUMP biosynthetic process; P:RNA-dependent DNA biosynthetic process; P:proteolysis; P:dUTP catabolic process; P:viral entry into host cell; P:RNA phosphodiester bond hydrolysis, endonucleolytic; F:magnesium ion binding; F:nucleic acid binding; F:RNA-directed DNA polymerase activity; F:dUTP diphosphatase activity; F:aspartic-type endopeptidase activity; F:RNA-DNA hybrid ribonuclease activity; F:…	EC:3.6.1.23; EC:3.1.30; EC:3.4.23; EC:2.7.7.49; EC:3.6.1.9; EC:3.1.26.4	dUTP diphosphatase; Acting on ester bonds; Acting on peptide bonds (peptidases); RNA-directed DNA polymerase; Nucleotide diphosphatase; Ribonuclease H
TRINITY_DN30529_c4_g3_i1	329	polyprotein	20	4.40642e-43	81.43	9	P:GO:0006278; P:GO:0006508; P:GO:0046718; P:GO:0090502; F:GO:0003676; F:GO:0003964; F:GO:0004190; F:GO:0004523; F:GO:0008270	P:RNA-dependent DNA biosynthetic process; P:proteolysis; P:viral entry into host cell; P:RNA phosphodiester bond hydrolysis, endonucleolytic; F:nucleic acid binding; F:RNA-directed DNA polymerase activity; F:aspartic-type endopeptidase activity; F:RNA-DNA hybrid ribonuclease activity; F:zinc ion binding	EC:3.1.30; EC:3.4.23; EC:2.7.7.49; EC:3.1.26.4	Acting on ester bonds; Acting on peptide bonds (peptidases); RNA-directed DNA polymerase; Ribonuclease H
TRINITY_DN30529_c4_g2_i2	629	polyprotein	20	6.00246e-84	86.67	9	P:GO:0006278; P:GO:0006508; P:GO:0046718; P:GO:0090502; F:GO:0003676; F:GO:0003964; F:GO:0004190; F:GO:0004523; F:GO:0008270	P:RNA-dependent DNA biosynthetic process; P:proteolysis; P:viral entry into host cell; P:RNA phosphodiester bond hydrolysis, endonucleolytic; F:nucleic acid binding; F:RNA-directed DNA polymerase activity; F:aspartic-type endopeptidase activity; F:RNA-DNA hybrid ribonuclease activity; F:zinc ion binding	EC:3.1.30; EC:3.4.23; EC:2.7.7.49; EC:3.1.26.4	Acting on ester bonds; Acting on peptide bonds (peptidases); RNA-directed DNA polymerase; Ribonuclease H
TRINITY_DN30529_c4_g4_i1	471	polyprotein	20	2.34886e-46	80.89	6	P:GO:0006278; P:GO:0090502; F:GO:0003676; F:GO:0003964; F:GO:0004523; F:GO:0008270	P:RNA-dependent DNA biosynthetic process; P:RNA phosphodiester bond hydrolysis, endonucleolytic; F:nucleic acid binding; F:RNA-directed DNA polymerase activity; F:RNA-DNA hybrid ribonuclease activity; F:zinc ion binding	EC:3.1.30; EC:2.7.7.49; EC:3.1.26.4	Acting on ester bonds; RNA-directed DNA polymerase; Ribonuclease H
TRINITY_DN30529_c4_g5_i1	451	polyprotein	20	4.77593e-75	84.63	4	P:GO:0006278; P:GO:0090305; F:GO:0003964; F:GO:0004519	P:RNA-dependent DNA biosynthetic process; P:nucleic acid phosphodiester bond hydrolysis; F:RNA-directed DNA polymerase activity; F:endonuclease activity	EC:3.1; EC:2.7.7.49	Acting on ester bonds; RNA-directed DNA polymerase
TRINITY_DN30529_c4_g6_i1	533	polyprotein	20	3.55348e-62	85.2	9	P:GO:0006278; P:GO:0006508; P:GO:0046718; P:GO:0090502; F:GO:0003676; F:GO:0003964; F:GO:0004190; F:GO:0004523; F:GO:0008270	P:RNA-dependent DNA biosynthetic process; P:proteolysis; P:viral entry into host cell; P:RNA phosphodiester bond hydrolysis, endonucleolytic; F:nucleic acid binding; F:RNA-directed DNA polymerase activity; F:aspartic-type endopeptidase activity; F:RNA-DNA hybrid ribonuclease activity; F:zinc ion binding	EC:3.1.30; EC:3.4.23; EC:2.7.7.49; EC:3.1.26.4	Acting on ester bonds; Acting on peptide bonds (peptidases); RNA-directed DNA polymerase; Ribonuclease H
TRINITY_DN30529_c4_g7_i1	1038	polyprotein	20	2.59563e-104	79.75	9	P:GO:0006278; P:GO:0006508; P:GO:0046718; P:GO:0090502; F:GO:0003676; F:GO:0003964; F:GO:0004190; F:GO:0004523; F:GO:0008270	P:RNA-dependent DNA biosynthetic process; P:proteolysis; P:viral entry into host cell; P:RNA phosphodiester bond hydrolysis, endonucleolytic; F:nucleic acid binding; F:RNA-directed DNA polymerase activity; F:aspartic-type endopeptidase activity; F:RNA-DNA hybrid ribonuclease activity; F:zinc ion binding	EC:3.1.30; EC:3.4.23; EC:2.7.7.49; EC:3.1.26.4	Acting on ester bonds; Acting on peptide bonds (peptidases); RNA-directed DNA polymerase; Ribonuclease H
TRINITY_DN30529_c4_g4_i2	732	polyprotein	20	6.2582e-59	82.8	13	P:GO:0006226; P:GO:0006278; P:GO:0006508; P:GO:0046081; P:GO:0046718; P:GO:0090502; F:GO:0000287; F:GO:0003676; F:GO:0003964; F:GO:0004170; F:GO:0004190; F:GO:0004523; F:GO:0008270	P:dUMP biosynthetic process; P:RNA-dependent DNA biosynthetic process; P:proteolysis; P:dUTP catabolic process; P:viral entry into host cell; P:RNA phosphodiester bond hydrolysis, endonucleolytic; F:magnesium ion binding; F:nucleic acid binding; F:RNA-directed DNA polymerase activity; F:dUTP diphosphatase activity; F:aspartic-type endopeptidase activity; F:RNA-DNA hybrid ribonuclease activity; F:…	EC:3.6.1.23; EC:3.1.30; EC:3.4.23; EC:2.7.7.49; EC:3.6.1.9; EC:3.1.26.4	dUTP diphosphatase; Acting on ester bonds; Acting on peptide bonds (peptidases); RNA-directed DNA polymerase; Nucleotide diphosphatase; Ribonuclease H
TRINITY_DN30529_c5_g1_i1	454	polyprotein	20	3.25231e-76	89	9	P:GO:0006278; P:GO:0006508; P:GO:0046718; P:GO:0090502; F:GO:0003676; F:GO:0003964; F:GO:0004190; F:GO:0004523; F:GO:0008270	P:RNA-dependent DNA biosynthetic process; P:proteolysis; P:viral entry into host cell; P:RNA phosphodiester bond hydrolysis, endonucleolytic; F:nucleic acid binding; F:RNA-directed DNA polymerase activity; F:aspartic-type endopeptidase activity; F:RNA-DNA hybrid ribonuclease activity; F:zinc ion binding	EC:3.1.30; EC:3.4.23; EC:2.7.7.49; EC:3.1.26.4	Acting on ester bonds; Acting on peptide bonds (peptidases); RNA-directed DNA polymerase; Ribonuclease H
TRINITY_DN30534_c0_g1_i1	1166	omega-6 fatty acid desaturase, chloroplastic	20	4.89346e-112	92.78	11	P:GO:0006636; F:GO:0102655; F:GO:0102834; F:GO:0102836; F:GO:0102838; F:GO:0102841; F:GO:0102844; F:GO:0102850; F:GO:0102873; C:GO:0016021; C:GO:0031969	P:unsaturated fatty acid biosynthetic process; F:1-18:1-2-trans-16:1-phosphatidylglycerol desaturase activity; F:1-18:1-2-16:0-monogalactosyldiacylglycerol acyl-lipid omega-6 desaturase activity; F:1-18:1-2-16:1-monogalactosyldiacylglyceroldesaturase activity; F:1-18:1-2-16:2-monogalactosyldiacylglycerol desaturase activity; F:1-18:1-2-16:2-monogalactosyldiacylglycerol synthase activity; F:1-18:2…	EC:1.14.19.23	Acyl-lipid (n+3)-(Z)-desaturase (ferredoxin)
TRINITY_DN30534_c0_g1_i2	1027	omega-6 fatty acid desaturase, chloroplastic	20	8.86241e-147	92.28	11	P:GO:0006636; F:GO:0102655; F:GO:0102834; F:GO:0102836; F:GO:0102838; F:GO:0102841; F:GO:0102844; F:GO:0102850; F:GO:0102873; C:GO:0016021; C:GO:0031969	P:unsaturated fatty acid biosynthetic process; F:1-18:1-2-trans-16:1-phosphatidylglycerol desaturase activity; F:1-18:1-2-16:0-monogalactosyldiacylglycerol acyl-lipid omega-6 desaturase activity; F:1-18:1-2-16:1-monogalactosyldiacylglyceroldesaturase activity; F:1-18:1-2-16:2-monogalactosyldiacylglycerol desaturase activity; F:1-18:1-2-16:2-monogalactosyldiacylglycerol synthase activity; F:1-18:2…	EC:1.14.19.23	Acyl-lipid (n+3)-(Z)-desaturase (ferredoxin)
TRINITY_DN30534_c0_g1_i4	637	Omega-6 fatty acid desaturase, chloroplastic	20	1.13489e-52	84.66	2	P:GO:0006629; C:GO:0016021	P:lipid metabolic process; C:integral component of membrane
TRINITY_DN30534_c0_g1_i5	1919	omega-6 fatty acid desaturase, chloroplastic	20	0	86.69	2	P:GO:0006629; C:GO:0016021	P:lipid metabolic process; C:integral component of membrane
TRINITY_DN30534_c0_g1_i6	1780	omega-6 fatty acid desaturase, chloroplastic	20	0	85.79	2	P:GO:0006629; C:GO:0016021	P:lipid metabolic process; C:integral component of membrane
TRINITY_DN30534_c0_g1_i9	1755	omega-6 fatty acid desaturase, chloroplastic	20	0	90.48	2	P:GO:0006629; C:GO:0016021	P:lipid metabolic process; C:integral component of membrane
TRINITY_DN30534_c0_g1_i10	1616	omega-6 fatty acid desaturase, chloroplastic	20	0	89.43	11	P:GO:0006636; F:GO:0102655; F:GO:0102834; F:GO:0102836; F:GO:0102838; F:GO:0102841; F:GO:0102844; F:GO:0102850; F:GO:0102873; C:GO:0016021; C:GO:0031969	P:unsaturated fatty acid biosynthetic process; F:1-18:1-2-trans-16:1-phosphatidylglycerol desaturase activity; F:1-18:1-2-16:0-monogalactosyldiacylglycerol acyl-lipid omega-6 desaturase activity; F:1-18:1-2-16:1-monogalactosyldiacylglyceroldesaturase activity; F:1-18:1-2-16:2-monogalactosyldiacylglycerol desaturase activity; F:1-18:1-2-16:2-monogalactosyldiacylglycerol synthase activity; F:1-18:2…	EC:1.14.19.23	Acyl-lipid (n+3)-(Z)-desaturase (ferredoxin)
TRINITY_DN30566_c0_g1_i5	1856	PREDICTED: uncharacterized protein LOC103977128	20	0	87.12	1	C:GO:0016021	C:integral component of membrane
TRINITY_DN30566_c0_g1_i6	1630	hypothetical protein C4D60_Mb03t02080	20	8.55023e-162	89.84	1	C:GO:0016021	C:integral component of membrane
TRINITY_DN30566_c0_g1_i7	1705	hypothetical protein C4D60_Mb03t02080	20	6.37683e-162	90.15	1	C:GO:0016021	C:integral component of membrane
TRINITY_DN30566_c0_g1_i14	1931	Deoxynucleoside triphosphate triphosphohydrolase	20	0	85.71	2	F:GO:0016787; C:GO:0016021	F:hydrolase activity; C:integral component of membrane	EC:3	Hydrolases
TRINITY_DN30566_c0_g1_i21	864	hypothetical protein C4D60_Mb03t02080	20	4.76781e-137	87.76	3	P:GO:0006508; F:GO:0004177; C:GO:0016021	P:proteolysis; F:aminopeptidase activity; C:integral component of membrane	EC:3.4.11	Acting on peptide bonds (peptidases)
TRINITY_DN30590_c0_g1_i1	559	ribosome production factor 1	20	1.11144e-35	87.14	5	P:GO:0000460; P:GO:0000470; F:GO:0042134; C:GO:0005730; C:GO:0030687	P:maturation of 5.8S rRNA; P:maturation of LSU-rRNA; F:rRNA primary transcript binding; C:nucleolus; C:preribosome, large subunit precursor
TRINITY_DN30590_c0_g2_i1	919	Mitochondrial import inner membrane translocase subunit Tim10	20	3.00429e-31	85.74	2	P:GO:0045039; C:GO:0005743	P:protein insertion into mitochondrial inner membrane; C:mitochondrial inner membrane
TRINITY_DN30590_c0_g3_i1	1235	ribosome production factor 1-like	20	6.44405e-137	77.64	5	P:GO:0000460; P:GO:0000470; F:GO:0042134; C:GO:0005730; C:GO:0030687	P:maturation of 5.8S rRNA; P:maturation of LSU-rRNA; F:rRNA primary transcript binding; C:nucleolus; C:preribosome, large subunit precursor
TRINITY_DN30590_c0_g2_i2	459	Mitochondrial import inner membrane translocase subunit TIM10	20	3.87526e-43	86.61	2	P:GO:0045039; C:GO:0005743	P:protein insertion into mitochondrial inner membrane; C:mitochondrial inner membrane
TRINITY_DN30590_c0_g2_i3	427	mitochondrial import inner membrane translocase subunit TIM10-like	20	2.75621e-36	86.72	2	P:GO:0045039; C:GO:0005743	P:protein insertion into mitochondrial inner membrane; C:mitochondrial inner membrane
TRINITY_DN30590_c0_g3_i2	933	ribosome production factor 1	20	2.9593e-74	91.03	5	P:GO:0000460; P:GO:0000470; F:GO:0042134; C:GO:0005730; C:GO:0030687	P:maturation of 5.8S rRNA; P:maturation of LSU-rRNA; F:rRNA primary transcript binding; C:nucleolus; C:preribosome, large subunit precursor
TRINITY_DN30590_c0_g2_i4	481	mitochondrial import inner membrane translocase subunit TIM10-like	20	2.98092e-43	86.9	2	P:GO:0045039; C:GO:0005743	P:protein insertion into mitochondrial inner membrane; C:mitochondrial inner membrane
TRINITY_DN30590_c0_g3_i4	854	ribosome production factor 1	20	4.06976e-61	76.28	5	P:GO:0000460; P:GO:0000470; F:GO:0042134; C:GO:0005730; C:GO:0030687	P:maturation of 5.8S rRNA; P:maturation of LSU-rRNA; F:rRNA primary transcript binding; C:nucleolus; C:preribosome, large subunit precursor
TRINITY_DN30590_c0_g2_i8	414	mitochondrial import inner membrane translocase subunit TIM10	20	1.15342e-41	85.65	2	P:GO:0045039; C:GO:0005743	P:protein insertion into mitochondrial inner membrane; C:mitochondrial inner membrane
TRINITY_DN30590_c0_g5_i1	486	type I inositol polyphosphate 5-phosphatase 10-like isoform X1	20	9.07317e-61	91.59	3	P:GO:0046856; F:GO:0004439; F:GO:0034485	P:phosphatidylinositol dephosphorylation; F:phosphatidylinositol-4,5-bisphosphate 5-phosphatase activity; F:phosphatidylinositol-3,4,5-trisphosphate 5-phosphatase activity	EC:3.1.3.36	Phosphoinositide 5-phosphatase
TRINITY_DN30590_c0_g2_i10	339	mitochondrial import inner membrane translocase subunit TIM10	20	2.07747e-19	95.73	2	P:GO:0045039; C:GO:0005743	P:protein insertion into mitochondrial inner membrane; C:mitochondrial inner membrane
TRINITY_DN30590_c0_g1_i2	479	ribosome production factor 1	20	3.03621e-19	92.99	5	P:GO:0000460; P:GO:0000470; F:GO:0042134; C:GO:0005730; C:GO:0030687	P:maturation of 5.8S rRNA; P:maturation of LSU-rRNA; F:rRNA primary transcript binding; C:nucleolus; C:preribosome, large subunit precursor
TRINITY_DN30590_c0_g3_i6	1088	ribosome production factor 1-like	20	2.64924e-143	92.52	5	P:GO:0000460; P:GO:0000470; F:GO:0042134; C:GO:0005730; C:GO:0030687	P:maturation of 5.8S rRNA; P:maturation of LSU-rRNA; F:rRNA primary transcript binding; C:nucleolus; C:preribosome, large subunit precursor
TRINITY_DN30590_c1_g1_i1	1335	ureidoglycolate hydrolase	20	1.45912e-178	90.44	5	P:GO:0000256; P:GO:0006145; P:GO:0010136; F:GO:0004848; F:GO:0030145	P:allantoin catabolic process; P:purine nucleobase catabolic process; P:ureide catabolic process; F:ureidoglycolate hydrolase activity; F:manganese ion binding	EC:3.5.3.19	Acting on carbon-nitrogen bonds, other than peptide bonds
TRINITY_DN30590_c1_g1_i2	1529	ureidoglycolate hydrolase	20	0	87.81	5	P:GO:0000256; P:GO:0006145; P:GO:0010136; F:GO:0004848; F:GO:0030145	P:allantoin catabolic process; P:purine nucleobase catabolic process; P:ureide catabolic process; F:ureidoglycolate hydrolase activity; F:manganese ion binding	EC:3.5.3.19	Acting on carbon-nitrogen bonds, other than peptide bonds
TRINITY_DN30590_c1_g1_i3	370	ureidoglycolate hydrolase	20	6.59257e-21	76.34	6	P:GO:0000256; P:GO:0006145; P:GO:0010136; F:GO:0004848; F:GO:0030145; C:GO:0016020	P:allantoin catabolic process; P:purine nucleobase catabolic process; P:ureide catabolic process; F:ureidoglycolate hydrolase activity; F:manganese ion binding; C:membrane	EC:3.5.3.19	Acting on carbon-nitrogen bonds, other than peptide bonds
TRINITY_DN30563_c0_g1_i1	451	Retrovirus-related Pol polyprotein from transposon TNT 1-94	20	4.19334e-26	72.18	1	F:GO:0005488	F:binding
TRINITY_DN30563_c0_g1_i3	384	integrase core domain containing protein	20	4.80886e-37	68.62	1	F:GO:0005488	F:binding
TRINITY_DN30532_c0_g1_i1	1749	glycerol-3-phosphate 2-O-acyltransferase 6	20	0	89.55	5	P:GO:0010143; P:GO:0016311; F:GO:0016791; F:GO:0090447; C:GO:0016021	P:cutin biosynthetic process; P:dephosphorylation; F:phosphatase activity; F:glycerol-3-phosphate 2-O-acyltransferase activity; C:integral component of membrane	EC:2.3.1; EC:3.1.3	Acyltransferases; Acting on ester bonds
TRINITY_DN30532_c0_g2_i1	1838	probable glycerol-3-phosphate acyltransferase 3	20	0	72.83	4	P:GO:0010143; F:GO:0016791; F:GO:0090447; C:GO:0016020	P:cutin biosynthetic process; F:phosphatase activity; F:glycerol-3-phosphate 2-O-acyltransferase activity; C:membrane	EC:2.3.1; EC:3.1.3	Acyltransferases; Acting on ester bonds
TRINITY_DN30532_c0_g3_i1	428	glycerol-3-phosphate 2-O-acyltransferase 6-like	20	9.49276e-79	89.77	8	P:GO:0010143; P:GO:0016311; F:GO:0003841; F:GO:0004366; F:GO:0016791; F:GO:0090447; F:GO:0102420; C:GO:0016021	P:cutin biosynthetic process; P:dephosphorylation; F:1-acylglycerol-3-phosphate O-acyltransferase activity; F:glycerol-3-phosphate O-acyltransferase activity; F:phosphatase activity; F:glycerol-3-phosphate 2-O-acyltransferase activity; F:sn-1-glycerol-3-phosphate C16:0-DCA-CoA acyl transferase activity; C:integral component of membrane	EC:2.3.1.51; EC:2.3.1.15; EC:3.1.3	1-acylglycerol-3-phosphate O-acyltransferase; Glycerol-3-phosphate 1-O-acyltransferase; Acting on ester bonds
TRINITY_DN30504_c0_g1_i1	1688	protein PIN-LIKES 7-like	20	1.13132e-109	62.69	3	P:GO:0009734; P:GO:0055085; C:GO:0016021	P:auxin-activated signaling pathway; P:transmembrane transport; C:integral component of membrane
TRINITY_DN30504_c0_g1_i2	1493	protein PIN-LIKES 7-like	20	1.13055e-165	68.94	2	P:GO:0009987; C:GO:0016020	P:cellular process; C:membrane
TRINITY_DN30504_c0_g1_i5	1586	protein PIN-LIKES 7-like	20	8.26519e-127	82.38	3	P:GO:0009734; P:GO:0055085; C:GO:0016021	P:auxin-activated signaling pathway; P:transmembrane transport; C:integral component of membrane
TRINITY_DN30504_c0_g1_i6	1675	protein PIN-LIKES 7-like	20	3.07356e-123	67.21	2	P:GO:0009987; C:GO:0016020	P:cellular process; C:membrane
TRINITY_DN30504_c0_g1_i7	1427	protein PIN-LIKES 7-like	20	5.22572e-172	72.63	2	P:GO:0009987; C:GO:0016020	P:cellular process; C:membrane
TRINITY_DN30504_c0_g1_i8	1507	protein PIN-LIKES 7-like	20	4.38361e-136	69.97	2	P:GO:0009987; C:GO:0016020	P:cellular process; C:membrane
TRINITY_DN30504_c0_g1_i9	1572	protein PIN-LIKES 7-like	20	3.92486e-128	67.14	2	P:GO:0009987; C:GO:0016020	P:cellular process; C:membrane
TRINITY_DN30504_c0_g1_i10	1675	protein PIN-LIKES 7-like	20	1.13607e-114	70.1	3	P:GO:0009734; P:GO:0055085; C:GO:0016021	P:auxin-activated signaling pathway; P:transmembrane transport; C:integral component of membrane
TRINITY_DN30504_c0_g1_i12	1506	protein PIN-LIKES 7-like	20	3.02366e-132	67.08	2	P:GO:0009987; C:GO:0016020	P:cellular process; C:membrane
TRINITY_DN30504_c0_g1_i13	1755	protein PIN-LIKES 7-like	20	3.05679e-119	62.42	3	P:GO:0009734; P:GO:0055085; C:GO:0016021	P:auxin-activated signaling pathway; P:transmembrane transport; C:integral component of membrane
TRINITY_DN30594_c1_g1_i2	1124	monosaccharide-sensing protein 2-like	20	1.30061e-136	89.04	3	P:GO:0055085; F:GO:0015293; C:GO:0016021	P:transmembrane transport; F:symporter activity; C:integral component of membrane	EC:7	Translocases
TRINITY_DN30594_c1_g1_i3	796	monosaccharide-sensing protein 2-like	20	3.05662e-128	90.52	3	P:GO:0055085; F:GO:0015293; C:GO:0016021	P:transmembrane transport; F:symporter activity; C:integral component of membrane	EC:7	Translocases
TRINITY_DN30594_c2_g1_i3	1378	pto-interacting protein 1-like isoform X1	20	6.47726e-121	73.46	3	P:GO:0006468; F:GO:0000166; F:GO:0004672	P:protein phosphorylation; F:nucleotide binding; F:protein kinase activity	EC:2.7.1	Transferring phosphorus-containing groups
TRINITY_DN30594_c2_g1_i6	1411	pto-interacting protein 1-like isoform X1	20	9.40064e-121	73.46	3	P:GO:0006468; F:GO:0000166; F:GO:0004672	P:protein phosphorylation; F:nucleotide binding; F:protein kinase activity	EC:2.7.1	Transferring phosphorus-containing groups
TRINITY_DN30594_c2_g1_i7	707	pto-interacting protein 1	20	1.41982e-33	68.5	1	F:GO:0016301	F:kinase activity	EC:2.7	Transferring phosphorus-containing groups
TRINITY_DN30594_c2_g1_i8	740	pto-interacting protein 1	20	1.97705e-33	68.5	1	F:GO:0016301	F:kinase activity	EC:2.7	Transferring phosphorus-containing groups
TRINITY_DN30574_c5_g1_i1	1168	probable protein phosphatase 2C 76	20	2.93902e-105	77.13	5	P:GO:0006470; F:GO:0046872; F:GO:0106306; F:GO:0106307; C:GO:0005829	P:protein dephosphorylation; F:metal ion binding; F:protein serine phosphatase activity; F:protein threonine phosphatase activity; C:cytosol	EC:3.1.3.16	Protein-serine/threonine phosphatase
TRINITY_DN30574_c5_g1_i3	1418	probable protein phosphatase 2C 76	20	4.20371e-159	80.84	5	P:GO:0006470; F:GO:0046872; F:GO:0106306; F:GO:0106307; C:GO:0005829	P:protein dephosphorylation; F:metal ion binding; F:protein serine phosphatase activity; F:protein threonine phosphatase activity; C:cytosol	EC:3.1.3.16	Protein-serine/threonine phosphatase
TRINITY_DN30574_c5_g1_i4	379	phosphatase 2C 76	20	3.38002e-12	93.16	3	P:GO:0006470; F:GO:0106306; F:GO:0106307	P:protein dephosphorylation; F:protein serine phosphatase activity; F:protein threonine phosphatase activity	EC:3.1.3.16	Protein-serine/threonine phosphatase
TRINITY_DN30574_c5_g1_i6	365	probable protein phosphatase 2C 52 isoform X1	20	2.08103e-12	95.62	4	P:GO:0006470; F:GO:0046872; F:GO:0106306; F:GO:0106307	P:protein dephosphorylation; F:metal ion binding; F:protein serine phosphatase activity; F:protein threonine phosphatase activity	EC:3.1.3.16	Protein-serine/threonine phosphatase
TRINITY_DN30574_c5_g1_i7	1524	probable protein phosphatase 2C 76 isoform X1	20	2.45666e-114	89.2	5	P:GO:0006470; F:GO:0046872; F:GO:0106306; F:GO:0106307; C:GO:0005829	P:protein dephosphorylation; F:metal ion binding; F:protein serine phosphatase activity; F:protein threonine phosphatase activity; C:cytosol	EC:3.1.3.16	Protein-serine/threonine phosphatase
TRINITY_DN30574_c5_g1_i8	1156	probable protein phosphatase 2C 76	20	9.46007e-96	89.3	5	P:GO:0006470; F:GO:0046872; F:GO:0106306; F:GO:0106307; C:GO:0005829	P:protein dephosphorylation; F:metal ion binding; F:protein serine phosphatase activity; F:protein threonine phosphatase activity; C:cytosol	EC:3.1.3.16	Protein-serine/threonine phosphatase
TRINITY_DN30542_c0_g1_i3	1846	serine/threonine-protein kinase AFC1	20	0	88.07	3	P:GO:0006468; F:GO:0004672; F:GO:0005524	P:protein phosphorylation; F:protein kinase activity; F:ATP binding	EC:2.7.1	Transferring phosphorus-containing groups
TRINITY_DN30542_c0_g1_i4	2028	serine/threonine-protein kinase AFC1 isoform X1	20	0	92.34	3	P:GO:0006468; F:GO:0004672; F:GO:0005524	P:protein phosphorylation; F:protein kinase activity; F:ATP binding	EC:2.7.1	Transferring phosphorus-containing groups
TRINITY_DN30542_c0_g1_i6	913	serine/threonine-protein kinase AFC1-like	20	1.64268e-42	76.73	3	P:GO:0006468; F:GO:0004672; F:GO:0005524	P:protein phosphorylation; F:protein kinase activity; F:ATP binding	EC:2.7.1	Transferring phosphorus-containing groups
TRINITY_DN30542_c0_g2_i2	1611	caffeoylshikimate esterase-like	20	1.67385e-177	87.22	2	F:GO:0016298; C:GO:0016020	F:lipase activity; C:membrane	EC:3.1.1	Acting on ester bonds
TRINITY_DN30542_c0_g2_i4	1505	caffeoylshikimate esterase-like	20	0	87.08	2	F:GO:0016298; C:GO:0016020	F:lipase activity; C:membrane	EC:3.1.1	Acting on ester bonds
TRINITY_DN30542_c0_g2_i5	1156	caffeoylshikimate esterase-like	20	1.31268e-84	86.26	5	P:GO:0006412; F:GO:0003735; F:GO:0016298; C:GO:0005840; C:GO:0016020	P:translation; F:structural constituent of ribosome; F:lipase activity; C:ribosome; C:membrane	EC:3.1.1	Acting on ester bonds
TRINITY_DN30542_c0_g2_i6	1516	caffeoylshikimate esterase-like	20	2.06339e-139	87.73	2	F:GO:0016298; C:GO:0016020	F:lipase activity; C:membrane	EC:3.1.1	Acting on ester bonds
TRINITY_DN30542_c0_g1_i8	1797	serine/threonine-protein kinase AFC1 isoform X1	20	0	92.47	3	P:GO:0006468; F:GO:0004672; F:GO:0005524	P:protein phosphorylation; F:protein kinase activity; F:ATP binding	EC:2.7.1	Transferring phosphorus-containing groups
TRINITY_DN30542_c0_g2_i9	1686	caffeoylshikimate esterase-like	20	2.92704e-172	80.62	2	F:GO:0016298; C:GO:0016020	F:lipase activity; C:membrane	EC:3.1.1	Acting on ester bonds
TRINITY_DN30542_c0_g2_i10	1580	caffeoylshikimate esterase-like	20	1.90967e-176	80.61	2	F:GO:0016298; C:GO:0016020	F:lipase activity; C:membrane	EC:3.1.1	Acting on ester bonds
TRINITY_DN30542_c0_g1_i9	731	serine/threonine-protein kinase AFC1-like	20	2.04322e-77	80.44	3	P:GO:0006468; F:GO:0004672; F:GO:0005524	P:protein phosphorylation; F:protein kinase activity; F:ATP binding	EC:2.7.1	Transferring phosphorus-containing groups
TRINITY_DN30573_c0_g1_i1	726	probable E3 ubiquitin-protein ligase XERICO	20	2.25672e-43	79.17	1	F:GO:0008270	F:zinc ion binding
TRINITY_DN30573_c0_g1_i2	721	probable E3 ubiquitin-protein ligase XERICO	20	2.11642e-43	79.06	1	F:GO:0008270	F:zinc ion binding
TRINITY_DN30573_c0_g2_i1	1034	probable E3 ubiquitin-protein ligase XERICO	20	2.33814e-52	74.23	1	C:GO:0016020	C:membrane
TRINITY_DN30573_c0_g3_i1	541	probable E3 ubiquitin-protein ligase XERICO	20	9.0203e-37	69.66	1	F:GO:0008270	F:zinc ion binding
TRINITY_DN30573_c0_g1_i3	791	probable E3 ubiquitin-protein ligase XERICO	20	4.49955e-43	79.17	1	F:GO:0008270	F:zinc ion binding
TRINITY_DN30573_c0_g4_i1	1161	probable E3 ubiquitin-protein ligase XERICO	20	1.30703e-45	74.99	1	F:GO:0008270	F:zinc ion binding
TRINITY_DN35191_c1_g2_i1	364	retrovirus-related Pol polyprotein from transposon TNT 1-94	20	3.89258e-52	69.39	3	P:GO:0006259; F:GO:0003676; F:GO:0016779	P:DNA metabolic process; F:nucleic acid binding; F:nucleotidyltransferase activity	EC:2.7.7	Transferring phosphorus-containing groups
TRINITY_DN35191_c2_g3_i1	1007	Ubiquitin-conjugating enzyme E2 34	20	5.06457e-77	76.63	4	P:GO:0000209; P:GO:0030433; F:GO:0061631; C:GO:0016021	P:protein polyubiquitination; P:ubiquitin-dependent ERAD pathway; F:ubiquitin conjugating enzyme activity; C:integral component of membrane	EC:2.3.2.23	E2 ubiquitin-conjugating enzyme
TRINITY_DN35191_c2_g3_i2	1318	ubiquitin-conjugating enzyme E2 34-like	20	3.76607e-58	91.52	4	P:GO:0000209; P:GO:0030433; F:GO:0061631; C:GO:0016021	P:protein polyubiquitination; P:ubiquitin-dependent ERAD pathway; F:ubiquitin conjugating enzyme activity; C:integral component of membrane	EC:2.3.2.23	E2 ubiquitin-conjugating enzyme
TRINITY_DN35191_c2_g3_i3	1071	Ubiquitin-conjugating enzyme E2 34	20	4.70449e-119	80.05	4	P:GO:0000209; P:GO:0030433; F:GO:0061631; C:GO:0016021	P:protein polyubiquitination; P:ubiquitin-dependent ERAD pathway; F:ubiquitin conjugating enzyme activity; C:integral component of membrane	EC:2.3.2.23	E2 ubiquitin-conjugating enzyme
TRINITY_DN35191_c2_g3_i4	1254	Ubiquitin-conjugating enzyme E2 34	20	3.10608e-41	71.07	4	P:GO:0000209; P:GO:0030433; F:GO:0061631; C:GO:0016020	P:protein polyubiquitination; P:ubiquitin-dependent ERAD pathway; F:ubiquitin conjugating enzyme activity; C:membrane	EC:2.3.2.23	E2 ubiquitin-conjugating enzyme
TRINITY_DN35191_c2_g3_i5	1619	Ubiquitin-conjugating enzyme E2 34	20	2.10402e-11	66.47	3	P:GO:0044267; C:GO:0016020; C:GO:0043231	P:cellular protein metabolic process; C:membrane; C:intracellular membrane-bounded organelle
TRINITY_DN35191_c2_g3_i6	501	Ubiquitin-conjugating enzyme E2 34	20	4.63238e-12	60.7	2	P:GO:0044267; C:GO:0043231	P:cellular protein metabolic process; C:intracellular membrane-bounded organelle
TRINITY_DN35112_c1_g1_i1	2441	30S ribosomal protein S1	20	0	68.54	1	F:GO:0003676	F:nucleic acid binding
TRINITY_DN35112_c1_g1_i4	2418	30S ribosomal protein S1	20	0	64.28	1	F:GO:0003676	F:nucleic acid binding
TRINITY_DN35112_c1_g1_i7	677	30S ribosomal protein S1	20	8.39223e-58	80.95	6	P:GO:0034337; P:GO:1901259; F:GO:0003729; F:GO:0019843; C:GO:0005840; C:GO:0009507	P:RNA folding; P:chloroplast rRNA processing; F:mRNA binding; F:rRNA binding; C:ribosome; C:chloroplast
TRINITY_DN35112_c1_g1_i8	2513	30S ribosomal protein S1	20	0	67.18	1	F:GO:0003676	F:nucleic acid binding
TRINITY_DN35132_c1_g1_i1	974	UDP-glucuronic acid decarboxylase 2-like	20	7.83963e-56	91.76	6	P:GO:0033320; P:GO:0042732; F:GO:0048040; F:GO:0070403; C:GO:0005737; C:GO:0016021	P:UDP-D-xylose biosynthetic process; P:D-xylose metabolic process; F:UDP-glucuronate decarboxylase activity; F:NAD+ binding; C:cytoplasm; C:integral component of membrane	EC:4.1.1.35	UDP-glucuronate decarboxylase
TRINITY_DN35132_c1_g2_i2	805	UDP-glucuronic acid decarboxylase 2-like	20	2.9042e-87	77.81	5	P:GO:0033320; P:GO:0042732; F:GO:0048040; F:GO:0070403; C:GO:0016021	P:UDP-D-xylose biosynthetic process; P:D-xylose metabolic process; F:UDP-glucuronate decarboxylase activity; F:NAD+ binding; C:integral component of membrane	EC:4.1.1.35	UDP-glucuronate decarboxylase
TRINITY_DN35132_c1_g3_i1	1174	arginine biosynthesis bifunctional protein ArgJ, chloroplastic	20	3.31398e-174	89.42	6	P:GO:0006526; P:GO:0006592; F:GO:0004042; F:GO:0004358; F:GO:0103045; C:GO:0009507	P:arginine biosynthetic process; P:ornithine biosynthetic process; F:acetyl-CoA:L-glutamate N-acetyltransferase activity; F:glutamate N-acetyltransferase activity; F:methione N-acyltransferase activity; C:chloroplast	EC:2.3.1.1; EC:2.3.1.35	Amino-acid N-acetyltransferase; Glutamate N-acetyltransferase
TRINITY_DN35132_c1_g2_i3	659	UDP-glucuronic acid decarboxylase 4-like	20	4.25485e-77	96.6	6	P:GO:0033320; P:GO:0042732; F:GO:0048040; F:GO:0070403; C:GO:0005737; C:GO:0016021	P:UDP-D-xylose biosynthetic process; P:D-xylose metabolic process; F:UDP-glucuronate decarboxylase activity; F:NAD+ binding; C:cytoplasm; C:integral component of membrane	EC:4.1.1.35	UDP-glucuronate decarboxylase
TRINITY_DN35132_c1_g4_i1	443	UDP-glucuronic acid decarboxylase 2-like	20	4.25213e-22	87.68	6	P:GO:0033320; P:GO:0042732; F:GO:0048040; F:GO:0070403; C:GO:0005737; C:GO:0016021	P:UDP-D-xylose biosynthetic process; P:D-xylose metabolic process; F:UDP-glucuronate decarboxylase activity; F:NAD+ binding; C:cytoplasm; C:integral component of membrane	EC:4.1.1.35	UDP-glucuronate decarboxylase
TRINITY_DN35132_c1_g1_i2	1350	UDP-glucuronic acid decarboxylase 2-like	20	3.96548e-154	96.07	5	P:GO:0033320; P:GO:0042732; F:GO:0048040; F:GO:0070403; C:GO:0016021	P:UDP-D-xylose biosynthetic process; P:D-xylose metabolic process; F:UDP-glucuronate decarboxylase activity; F:NAD+ binding; C:integral component of membrane	EC:4.1.1.35	UDP-glucuronate decarboxylase
TRINITY_DN35132_c1_g2_i4	1357	UDP-glucuronic acid decarboxylase 4	20	2.61208e-96	96.95	6	P:GO:0033320; P:GO:0042732; F:GO:0048040; F:GO:0070403; C:GO:0005737; C:GO:0016021	P:UDP-D-xylose biosynthetic process; P:D-xylose metabolic process; F:UDP-glucuronate decarboxylase activity; F:NAD+ binding; C:cytoplasm; C:integral component of membrane	EC:4.1.1.35	UDP-glucuronate decarboxylase
TRINITY_DN35132_c1_g2_i5	1345	UDP-glucuronic acid decarboxylase 2-like	20	3.74379e-144	80.92	6	P:GO:0033320; P:GO:0042732; F:GO:0048040; F:GO:0070403; C:GO:0005737; C:GO:0016021	P:UDP-D-xylose biosynthetic process; P:D-xylose metabolic process; F:UDP-glucuronate decarboxylase activity; F:NAD+ binding; C:cytoplasm; C:integral component of membrane	EC:4.1.1.35	UDP-glucuronate decarboxylase
TRINITY_DN35132_c1_g2_i6	1238	UDP-glucuronic acid decarboxylase 2-like	20	1.47818e-180	78.6	6	P:GO:0033320; P:GO:0042732; F:GO:0048040; F:GO:0070403; C:GO:0005737; C:GO:0016021	P:UDP-D-xylose biosynthetic process; P:D-xylose metabolic process; F:UDP-glucuronate decarboxylase activity; F:NAD+ binding; C:cytoplasm; C:integral component of membrane	EC:4.1.1.35	UDP-glucuronate decarboxylase
TRINITY_DN35132_c1_g2_i7	1849	UDP-glucuronic acid decarboxylase 2-like	20	2.01704e-170	82.39	6	P:GO:0033320; P:GO:0042732; F:GO:0048040; F:GO:0070403; C:GO:0005737; C:GO:0016021	P:UDP-D-xylose biosynthetic process; P:D-xylose metabolic process; F:UDP-glucuronate decarboxylase activity; F:NAD+ binding; C:cytoplasm; C:integral component of membrane	EC:4.1.1.35	UDP-glucuronate decarboxylase
TRINITY_DN35132_c1_g1_i3	2105	UDP-glucuronic acid decarboxylase 2-like	20	2.86715e-128	81.28	6	P:GO:0033320; P:GO:0042732; F:GO:0048040; F:GO:0070403; C:GO:0005737; C:GO:0016021	P:UDP-D-xylose biosynthetic process; P:D-xylose metabolic process; F:UDP-glucuronate decarboxylase activity; F:NAD+ binding; C:cytoplasm; C:integral component of membrane	EC:4.1.1.35	UDP-glucuronate decarboxylase
TRINITY_DN35132_c1_g2_i9	1742	UDP-glucuronic acid decarboxylase 2-like	20	0	86.99	6	P:GO:0033320; P:GO:0042732; F:GO:0048040; F:GO:0070403; C:GO:0005737; C:GO:0016021	P:UDP-D-xylose biosynthetic process; P:D-xylose metabolic process; F:UDP-glucuronate decarboxylase activity; F:NAD+ binding; C:cytoplasm; C:integral component of membrane	EC:4.1.1.35	UDP-glucuronate decarboxylase
TRINITY_DN35132_c1_g1_i4	1797	UDP-glucuronic acid decarboxylase 2-like	20	0	87.01	6	P:GO:0033320; P:GO:0042732; F:GO:0048040; F:GO:0070403; C:GO:0005737; C:GO:0016021	P:UDP-D-xylose biosynthetic process; P:D-xylose metabolic process; F:UDP-glucuronate decarboxylase activity; F:NAD+ binding; C:cytoplasm; C:integral component of membrane	EC:4.1.1.35	UDP-glucuronate decarboxylase
TRINITY_DN35132_c1_g2_i10	1501	UDP-glucuronic acid decarboxylase 2	20	0	87.2	6	P:GO:0033320; P:GO:0042732; F:GO:0048040; F:GO:0070403; C:GO:0005737; C:GO:0016021	P:UDP-D-xylose biosynthetic process; P:D-xylose metabolic process; F:UDP-glucuronate decarboxylase activity; F:NAD+ binding; C:cytoplasm; C:integral component of membrane	EC:4.1.1.35	UDP-glucuronate decarboxylase
TRINITY_DN35132_c1_g1_i5	810	UDP-glucuronic acid decarboxylase 2-like	20	2.70019e-96	77.38	5	P:GO:0033320; P:GO:0042732; F:GO:0048040; F:GO:0070403; C:GO:0016021	P:UDP-D-xylose biosynthetic process; P:D-xylose metabolic process; F:UDP-glucuronate decarboxylase activity; F:NAD+ binding; C:integral component of membrane	EC:4.1.1.35	UDP-glucuronate decarboxylase
TRINITY_DN35132_c1_g2_i12	1514	UDP-glucuronic acid decarboxylase 2	20	0	87.14	6	P:GO:0033320; P:GO:0042732; F:GO:0048040; F:GO:0070403; C:GO:0005737; C:GO:0016021	P:UDP-D-xylose biosynthetic process; P:D-xylose metabolic process; F:UDP-glucuronate decarboxylase activity; F:NAD+ binding; C:cytoplasm; C:integral component of membrane	EC:4.1.1.35	UDP-glucuronate decarboxylase
TRINITY_DN35132_c1_g2_i13	995	UDP-glucuronic acid decarboxylase 2	20	2.29142e-134	82.41	6	P:GO:0033320; P:GO:0042732; F:GO:0048040; F:GO:0070403; C:GO:0005737; C:GO:0016021	P:UDP-D-xylose biosynthetic process; P:D-xylose metabolic process; F:UDP-glucuronate decarboxylase activity; F:NAD+ binding; C:cytoplasm; C:integral component of membrane	EC:4.1.1.35	UDP-glucuronate decarboxylase
TRINITY_DN35132_c1_g3_i3	1832	arginine biosynthesis bifunctional protein ArgJ, chloroplastic	20	0	86.56	6	P:GO:0006526; P:GO:0006592; F:GO:0004042; F:GO:0004358; F:GO:0103045; C:GO:0009507	P:arginine biosynthetic process; P:ornithine biosynthetic process; F:acetyl-CoA:L-glutamate N-acetyltransferase activity; F:glutamate N-acetyltransferase activity; F:methione N-acyltransferase activity; C:chloroplast	EC:2.3.1.1; EC:2.3.1.35	Amino-acid N-acetyltransferase; Glutamate N-acetyltransferase
TRINITY_DN35156_c1_g1_i1	512	putative CCCH-type zinc finger family protein	20	4.39545e-17	71.79	7	P:GO:0006807; P:GO:0043170; P:GO:0044238; F:GO:0003676; F:GO:0016740; F:GO:0016787; F:GO:0046914	P:nitrogen compound metabolic process; P:macromolecule metabolic process; P:primary metabolic process; F:nucleic acid binding; F:transferase activity; F:hydrolase activity; F:transition metal ion binding	EC:2; EC:3	Transferases; Hydrolases
TRINITY_DN35156_c2_g1_i2	1135	putative CCCH-type zinc finger family protein	20	9.39475e-37	62.72	4	P:GO:0008152; F:GO:0003676; F:GO:0016740; F:GO:0046914	P:metabolic process; F:nucleic acid binding; F:transferase activity; F:transition metal ion binding	EC:2	Transferases
TRINITY_DN35156_c2_g3_i7	1770	putative CCCH-type zinc finger family protein	20	6.46153e-36	78.98	9	P:GO:0006508; P:GO:0015074; P:GO:0032259; P:GO:0045927; F:GO:0003676; F:GO:0008168; F:GO:0008234; F:GO:0008270; F:GO:0016747	P:proteolysis; P:DNA integration; P:methylation; P:positive regulation of growth; F:nucleic acid binding; F:methyltransferase activity; F:cysteine-type peptidase activity; F:zinc ion binding; F:acyltransferase activity, transferring groups other than amino-acyl groups	EC:3.4; EC:2.1.1; EC:2.3.1	Acting on peptide bonds (peptidases); Transferring one-carbon groups; Acyltransferases
TRINITY_DN35144_c2_g3_i1	2871	TBC1 domain family member 8B-like isoform X2	20	0	78.81	3	P:GO:0006886; P:GO:0090630; F:GO:0005096	P:intracellular protein transport; P:activation of GTPase activity; F:GTPase activator activity
TRINITY_DN35144_c2_g3_i2	851	TBC1 domain family member 8B	20	1.28517e-99	84.86	3	P:GO:0006886; P:GO:0090630; F:GO:0005096	P:intracellular protein transport; P:activation of GTPase activity; F:GTPase activator activity
TRINITY_DN35144_c2_g1_i3	333	TBC1 domain family member 2A-like	20	7.00718e-20	70.38	4	P:GO:0006886; P:GO:0090630; F:GO:0005096; C:GO:0016021	P:intracellular protein transport; P:activation of GTPase activity; F:GTPase activator activity; C:integral component of membrane
TRINITY_DN35144_c2_g5_i1	1381	TBC1 domain family member 8B-like isoform X1	20	0	74.01	3	P:GO:0006886; P:GO:0090630; F:GO:0005096	P:intracellular protein transport; P:activation of GTPase activity; F:GTPase activator activity
TRINITY_DN35144_c2_g3_i5	770	TBC1 domain family member 8B	20	7.72558e-127	88.18	3	P:GO:0006886; P:GO:0090630; F:GO:0005096	P:intracellular protein transport; P:activation of GTPase activity; F:GTPase activator activity
TRINITY_DN35144_c2_g3_i6	3948	TBC1 domain family member 8B-like	20	0	77.6	3	P:GO:0006886; P:GO:0090630; F:GO:0005096	P:intracellular protein transport; P:activation of GTPase activity; F:GTPase activator activity
TRINITY_DN35144_c2_g3_i7	2957	TBC1 domain family member 8B-like isoform X2	20	0	84.68	3	P:GO:0006886; P:GO:0090630; F:GO:0005096	P:intracellular protein transport; P:activation of GTPase activity; F:GTPase activator activity
TRINITY_DN35144_c2_g3_i9	818	TBC1 domain family member 8B	20	8.50379e-151	85.51	3	P:GO:0006886; P:GO:0090630; F:GO:0005096	P:intracellular protein transport; P:activation of GTPase activity; F:GTPase activator activity
TRINITY_DN35144_c2_g1_i5	1465	TBC1 domain family member 8B-like isoform X2	20	2.44187e-179	77.78	3	P:GO:0006886; P:GO:0090630; F:GO:0005096	P:intracellular protein transport; P:activation of GTPase activity; F:GTPase activator activity
TRINITY_DN35144_c2_g3_i10	3939	TBC1 domain family member 8B-like isoform X1	20	0	79.87	3	P:GO:0006886; P:GO:0090630; F:GO:0005096	P:intracellular protein transport; P:activation of GTPase activity; F:GTPase activator activity
TRINITY_DN35144_c2_g3_i12	1279	TBC1 domain family member 8B	20	0	83.6	3	P:GO:0006886; P:GO:0090630; F:GO:0005096	P:intracellular protein transport; P:activation of GTPase activity; F:GTPase activator activity
TRINITY_DN35144_c2_g3_i13	2429	TBC1 domain family member 8B-like isoform X1	20	0	80.28	3	P:GO:0006886; P:GO:0090630; F:GO:0005096	P:intracellular protein transport; P:activation of GTPase activity; F:GTPase activator activity
TRINITY_DN35144_c2_g3_i14	2880	ecotropic viral integration site 5 ortholog isoform X3	20	0	79.05	3	P:GO:0006886; P:GO:0090630; F:GO:0005096	P:intracellular protein transport; P:activation of GTPase activity; F:GTPase activator activity
TRINITY_DN35144_c2_g3_i16	4025	TBC1 domain family member 8B-like isoform X1	20	0	87.34	3	P:GO:0006886; P:GO:0090630; F:GO:0005096	P:intracellular protein transport; P:activation of GTPase activity; F:GTPase activator activity
TRINITY_DN35144_c2_g1_i6	2626	TBC1 domain family member 8B-like isoform X1	20	0	74.84	3	P:GO:0006886; P:GO:0090630; F:GO:0005096	P:intracellular protein transport; P:activation of GTPase activity; F:GTPase activator activity
TRINITY_DN35144_c2_g7_i1	807	armadillo repeat only 1	20	4.73043e-131	92.43	1	P:GO:0007166	P:cell surface receptor signaling pathway
TRINITY_DN35144_c2_g3_i24	2515	TBC1 domain family member 8B-like isoform X1	20	0	87.77	3	P:GO:0006886; P:GO:0090630; F:GO:0005096	P:intracellular protein transport; P:activation of GTPase activity; F:GTPase activator activity
TRINITY_DN35144_c2_g3_i25	899	TBC1 domain family member 8B	20	3.56807e-123	83.56	3	P:GO:0006886; P:GO:0090630; F:GO:0005096	P:intracellular protein transport; P:activation of GTPase activity; F:GTPase activator activity
TRINITY_DN35144_c2_g1_i7	368	TBC1 domain family member 2A-like	20	1.27366e-42	78.37	3	P:GO:0006886; P:GO:0090630; F:GO:0005096	P:intracellular protein transport; P:activation of GTPase activity; F:GTPase activator activity
TRINITY_DN35148_c0_g1_i5	2060	transmembrane 9 superfamily member 12-like	20	0	93.87	4	P:GO:0072657; C:GO:0000139; C:GO:0010008; C:GO:0016021	P:protein localization to membrane; C:Golgi membrane; C:endosome membrane; C:integral component of membrane
TRINITY_DN35148_c0_g1_i6	2113	transmembrane 9 superfamily member 12-like	20	0	93.52	4	P:GO:0072657; C:GO:0000139; C:GO:0010008; C:GO:0016021	P:protein localization to membrane; C:Golgi membrane; C:endosome membrane; C:integral component of membrane
TRINITY_DN35148_c0_g1_i7	2427	transmembrane 9 superfamily member 12-like	20	0	93.22	4	P:GO:0072657; C:GO:0000139; C:GO:0010008; C:GO:0016021	P:protein localization to membrane; C:Golgi membrane; C:endosome membrane; C:integral component of membrane
TRINITY_DN35172_c0_g1_i1	573	probable monogalactosyldiacylglycerol synthase 3, chloroplastic	20	1.52601e-27	89.69	3	P:GO:0009247; F:GO:0046509; C:GO:0016020	P:glycolipid biosynthetic process; F:1,2-diacylglycerol 3-beta-galactosyltransferase activity; C:membrane	EC:2.4.1.46	Monogalactosyldiacylglycerol synthase
TRINITY_DN35172_c0_g1_i2	914	probable monogalactosyldiacylglycerol synthase 3, chloroplastic	20	3.88711e-163	91.92	3	P:GO:0009247; F:GO:0046509; C:GO:0016020	P:glycolipid biosynthetic process; F:1,2-diacylglycerol 3-beta-galactosyltransferase activity; C:membrane	EC:2.4.1.46	Monogalactosyldiacylglycerol synthase
TRINITY_DN35172_c0_g2_i1	565	probable monogalactosyldiacylglycerol synthase 3, chloroplastic	20	8.48442e-63	92.68	3	P:GO:0009247; F:GO:0046509; C:GO:0016020	P:glycolipid biosynthetic process; F:1,2-diacylglycerol 3-beta-galactosyltransferase activity; C:membrane	EC:2.4.1.46	Monogalactosyldiacylglycerol synthase
TRINITY_DN35172_c0_g3_i1	1960	probable monogalactosyldiacylglycerol synthase 3, chloroplastic	20	0	87.28	3	P:GO:0009247; F:GO:0046509; C:GO:0016020	P:glycolipid biosynthetic process; F:1,2-diacylglycerol 3-beta-galactosyltransferase activity; C:membrane	EC:2.4.1.46	Monogalactosyldiacylglycerol synthase
TRINITY_DN35172_c0_g1_i4	371	probable monogalactosyldiacylglycerol synthase 3, chloroplastic	20	8.85135e-31	93.47	3	P:GO:0009247; F:GO:0046509; C:GO:0016020	P:glycolipid biosynthetic process; F:1,2-diacylglycerol 3-beta-galactosyltransferase activity; C:membrane	EC:2.4.1.46	Monogalactosyldiacylglycerol synthase
TRINITY_DN35172_c0_g1_i6	1722	probable monogalactosyldiacylglycerol synthase 3, chloroplastic	20	0	88.02	3	P:GO:0009247; F:GO:0046509; C:GO:0016020	P:glycolipid biosynthetic process; F:1,2-diacylglycerol 3-beta-galactosyltransferase activity; C:membrane	EC:2.4.1.46	Monogalactosyldiacylglycerol synthase
TRINITY_DN35172_c0_g1_i7	1234	probable monogalactosyldiacylglycerol synthase 3, chloroplastic	20	0	91.51	3	P:GO:0009247; F:GO:0046509; C:GO:0016020	P:glycolipid biosynthetic process; F:1,2-diacylglycerol 3-beta-galactosyltransferase activity; C:membrane	EC:2.4.1.46	Monogalactosyldiacylglycerol synthase
TRINITY_DN35172_c0_g3_i4	2034	probable monogalactosyldiacylglycerol synthase 3, chloroplastic	20	0	82.46	3	P:GO:0009247; F:GO:0046509; C:GO:0031969	P:glycolipid biosynthetic process; F:1,2-diacylglycerol 3-beta-galactosyltransferase activity; C:chloroplast membrane	EC:2.4.1.46	Monogalactosyldiacylglycerol synthase
TRINITY_DN35172_c0_g1_i9	1074	probable monogalactosyldiacylglycerol synthase 3, chloroplastic	20	0	92.41	3	P:GO:0009247; F:GO:0046509; C:GO:0016020	P:glycolipid biosynthetic process; F:1,2-diacylglycerol 3-beta-galactosyltransferase activity; C:membrane	EC:2.4.1.46	Monogalactosyldiacylglycerol synthase
TRINITY_DN35172_c0_g3_i5	681	probable monogalactosyldiacylglycerol synthase 3, chloroplastic	20	2.37096e-59	90.25	3	P:GO:0009247; F:GO:0046509; C:GO:0016020	P:glycolipid biosynthetic process; F:1,2-diacylglycerol 3-beta-galactosyltransferase activity; C:membrane	EC:2.4.1.46	Monogalactosyldiacylglycerol synthase
TRINITY_DN35172_c0_g3_i6	1075	probable monogalactosyldiacylglycerol synthase 3, chloroplastic	20	4.89462e-112	81.37	3	P:GO:0009247; F:GO:0046509; C:GO:0016020	P:glycolipid biosynthetic process; F:1,2-diacylglycerol 3-beta-galactosyltransferase activity; C:membrane	EC:2.4.1.46	Monogalactosyldiacylglycerol synthase
TRINITY_DN35172_c0_g1_i10	1076	probable monogalactosyldiacylglycerol synthase 3, chloroplastic	20	0	92.95	3	P:GO:0009247; F:GO:0046509; C:GO:0031969	P:glycolipid biosynthetic process; F:1,2-diacylglycerol 3-beta-galactosyltransferase activity; C:chloroplast membrane	EC:2.4.1.46	Monogalactosyldiacylglycerol synthase
TRINITY_DN35172_c0_g1_i12	698	probable monogalactosyldiacylglycerol synthase 3, chloroplastic	20	1.09295e-104	93.33	3	P:GO:0009247; F:GO:0046509; C:GO:0016020	P:glycolipid biosynthetic process; F:1,2-diacylglycerol 3-beta-galactosyltransferase activity; C:membrane	EC:2.4.1.46	Monogalactosyldiacylglycerol synthase
TRINITY_DN35172_c0_g1_i13	1309	probable monogalactosyldiacylglycerol synthase 3, chloroplastic	20	0	85.48	3	P:GO:0009247; F:GO:0046509; C:GO:0016020	P:glycolipid biosynthetic process; F:1,2-diacylglycerol 3-beta-galactosyltransferase activity; C:membrane	EC:2.4.1.46	Monogalactosyldiacylglycerol synthase
TRINITY_DN35140_c0_g1_i1	2364	protein CHROMATIN REMODELING 20 isoform X1	20	0	65.99	3	F:GO:0000166; F:GO:0043167; C:GO:0043231	F:nucleotide binding; F:ion binding; C:intracellular membrane-bounded organelle
TRINITY_DN35140_c0_g1_i2	2363	protein CHROMATIN REMODELING 20 isoform X1	20	0	65.99	3	F:GO:0000166; F:GO:0043167; C:GO:0043231	F:nucleotide binding; F:ion binding; C:intracellular membrane-bounded organelle
TRINITY_DN35140_c0_g1_i4	700	protein CHROMATIN REMODELING 20 isoform X1	20	4.95688e-37	59.34	3	F:GO:0097159; F:GO:1901363; C:GO:0110165	F:organic cyclic compound binding; F:heterocyclic compound binding; C:cellular anatomical entity
TRINITY_DN35140_c0_g1_i5	1371	protein CHROMATIN REMODELING 20 isoform X1	20	7.68995e-32	71.28	11	P:GO:0009555; P:GO:0043007; P:GO:1900049; F:GO:0003677; F:GO:0005524; F:GO:0016787; F:GO:0046872; F:GO:0070615; C:GO:0000781; C:GO:0009506; C:GO:0009507	P:pollen development; P:maintenance of rDNA; P:regulation of histone exchange; F:DNA binding; F:ATP binding; F:hydrolase activity; F:metal ion binding; F:nucleosome-dependent ATPase activity; C:chromosome, telomeric region; C:plasmodesma; C:chloroplast	EC:3	Hydrolases
TRINITY_DN35140_c0_g1_i6	1900	protein CHROMATIN REMODELING 20 isoform X1	20	1.58486e-125	73.19	10	P:GO:0009555; P:GO:0043007; P:GO:1900049; F:GO:0003677; F:GO:0005524; F:GO:0016787; F:GO:0046872; F:GO:0070615; C:GO:0000781; C:GO:0009507	P:pollen development; P:maintenance of rDNA; P:regulation of histone exchange; F:DNA binding; F:ATP binding; F:hydrolase activity; F:metal ion binding; F:nucleosome-dependent ATPase activity; C:chromosome, telomeric region; C:chloroplast	EC:3	Hydrolases
TRINITY_DN35140_c0_g1_i8	1938	protein CHROMATIN REMODELING 20 isoform X1	20	3.03013e-164	66.14	3	F:GO:0000166; F:GO:0043167; C:GO:0043231	F:nucleotide binding; F:ion binding; C:intracellular membrane-bounded organelle
TRINITY_DN35140_c0_g1_i9	1548	protein CHROMATIN REMODELING 20 isoform X1	20	1.36569e-131	63.69	3	F:GO:0000166; F:GO:0043167; C:GO:0043231	F:nucleotide binding; F:ion binding; C:intracellular membrane-bounded organelle
TRINITY_DN35140_c0_g2_i1	2117	protein CHROMATIN REMODELING 20 isoform X1	20	0	85.68	8	F:GO:0003677; F:GO:0005524; F:GO:0016787; F:GO:0046872; F:GO:0070615; C:GO:0000781; C:GO:0009506; C:GO:0009507	F:DNA binding; F:ATP binding; F:hydrolase activity; F:metal ion binding; F:nucleosome-dependent ATPase activity; C:chromosome, telomeric region; C:plasmodesma; C:chloroplast	EC:3	Hydrolases
TRINITY_DN35140_c0_g2_i2	903	chromatin complex subunit A	20	2.12164e-88	77.21	8	F:GO:0003677; F:GO:0005524; F:GO:0016787; F:GO:0046872; F:GO:0070615; C:GO:0000781; C:GO:0009506; C:GO:0009507	F:DNA binding; F:ATP binding; F:hydrolase activity; F:metal ion binding; F:nucleosome-dependent ATPase activity; C:chromosome, telomeric region; C:plasmodesma; C:chloroplast	EC:3	Hydrolases
TRINITY_DN35140_c0_g1_i12	1899	protein CHROMATIN REMODELING 20 isoform X1	20	1.58486e-125	73.19	10	P:GO:0009555; P:GO:0043007; P:GO:1900049; F:GO:0003677; F:GO:0005524; F:GO:0016787; F:GO:0046872; F:GO:0070615; C:GO:0000781; C:GO:0009507	P:pollen development; P:maintenance of rDNA; P:regulation of histone exchange; F:DNA binding; F:ATP binding; F:hydrolase activity; F:metal ion binding; F:nucleosome-dependent ATPase activity; C:chromosome, telomeric region; C:chloroplast	EC:3	Hydrolases
TRINITY_DN35140_c0_g1_i13	939	protein CHROMATIN REMODELING 20 isoform X1	20	2.38307e-78	78.44	9	P:GO:0009555; P:GO:0043007; P:GO:1900049; F:GO:0003677; F:GO:0005524; F:GO:0016787; F:GO:0046872; F:GO:0070615; C:GO:0000781	P:pollen development; P:maintenance of rDNA; P:regulation of histone exchange; F:DNA binding; F:ATP binding; F:hydrolase activity; F:metal ion binding; F:nucleosome-dependent ATPase activity; C:chromosome, telomeric region	EC:3	Hydrolases
TRINITY_DN35140_c0_g2_i4	647	protein CHROMATIN REMODELING 20 isoform X1	20	5.59959e-55	76.14	6	F:GO:0003677; F:GO:0005524; F:GO:0016787; F:GO:0046872; F:GO:0070615; C:GO:0000781	F:DNA binding; F:ATP binding; F:hydrolase activity; F:metal ion binding; F:nucleosome-dependent ATPase activity; C:chromosome, telomeric region	EC:3	Hydrolases
TRINITY_DN35140_c0_g2_i5	2896	protein CHROMATIN REMODELING 20 isoform X1	20	0	81.59	8	F:GO:0003677; F:GO:0005524; F:GO:0016787; F:GO:0046872; F:GO:0070615; C:GO:0000781; C:GO:0009506; C:GO:0009507	F:DNA binding; F:ATP binding; F:hydrolase activity; F:metal ion binding; F:nucleosome-dependent ATPase activity; C:chromosome, telomeric region; C:plasmodesma; C:chloroplast	EC:3	Hydrolases
TRINITY_DN35140_c0_g1_i17	2224	protein CHROMATIN REMODELING 20 isoform X1	20	0	65.99	3	F:GO:0000166; F:GO:0043167; C:GO:0043231	F:nucleotide binding; F:ion binding; C:intracellular membrane-bounded organelle
TRINITY_DN35140_c0_g1_i18	1251	protein CHROMATIN REMODELING 20 isoform X1	20	5.09829e-37	74.44	6	F:GO:0003677; F:GO:0005524; F:GO:0016787; F:GO:0046872; F:GO:0070615; C:GO:0000781	F:DNA binding; F:ATP binding; F:hydrolase activity; F:metal ion binding; F:nucleosome-dependent ATPase activity; C:chromosome, telomeric region	EC:3	Hydrolases
TRINITY_DN35180_c1_g1_i5	750	myb family transcription factor EFM isoform X1	20	8.41096e-32	63.76	1	C:GO:0110165	C:cellular anatomical entity
TRINITY_DN35180_c1_g2_i1	648	serine/threonine-protein kinase BCK1/SLK1/SSP31-like	20	6.06524e-64	62.14	2	P:GO:0009987; F:GO:0016301	P:cellular process; F:kinase activity	EC:2.7	Transferring phosphorus-containing groups
TRINITY_DN35180_c1_g3_i3	1877	protein PAF1 homolog	20	0	76.71	7	P:GO:0006368; P:GO:0009910; P:GO:0016571; F:GO:0000993; F:GO:0003682; C:GO:0016593; C:GO:0035327	P:transcription elongation from RNA polymerase II promoter; P:negative regulation of flower development; P:histone methylation; F:RNA polymerase II complex binding; F:chromatin binding; C:Cdc73/Paf1 complex; C:transcriptionally active chromatin
TRINITY_DN35180_c1_g2_i2	485	serine/threonine-protein kinase BCK1/SLK1/SSP31-like	20	2.18132e-56	63.8	2	P:GO:0009987; F:GO:0004672	P:cellular process; F:protein kinase activity	EC:2.7.1	Transferring phosphorus-containing groups
TRINITY_DN35180_c1_g2_i3	518	serine/threonine-protein kinase BCK1/SLK1/SSP31-like	20	4.4436e-37	53.63	1	F:GO:0016740	F:transferase activity	EC:2	Transferases
TRINITY_DN35180_c1_g1_i12	396	myb family transcription factor EFM-like	20	8.00939e-20	77.28	1	F:GO:0003677	F:DNA binding
TRINITY_DN35180_c1_g2_i4	615	serine/threonine-protein kinase BCK1/SLK1/SSP31-like	20	1.07717e-83	68.21	5	P:GO:0007165; P:GO:0016310; F:GO:0000166; F:GO:0004672; C:GO:0005737	P:signal transduction; P:phosphorylation; F:nucleotide binding; F:protein kinase activity; C:cytoplasm	EC:2.7.1	Transferring phosphorus-containing groups
TRINITY_DN35180_c1_g3_i6	1805	protein PAF1 homolog	20	0	80.37	6	P:GO:0006368; P:GO:0016570; F:GO:0000993; F:GO:0003682; C:GO:0016593; C:GO:0035327	P:transcription elongation from RNA polymerase II promoter; P:histone modification; F:RNA polymerase II complex binding; F:chromatin binding; C:Cdc73/Paf1 complex; C:transcriptionally active chromatin
TRINITY_DN35106_c1_g2_i2	2892	UDP-glucuronate:xylan alpha-glucuronosyltransferase 1-like	20	0	84.1	4	P:GO:0009834; P:GO:0045492; F:GO:0015020; C:GO:0016021	P:plant-type secondary cell wall biogenesis; P:xylan biosynthetic process; F:glucuronosyltransferase activity; C:integral component of membrane	EC:2.4.1.17	Glucuronosyltransferase
TRINITY_DN35106_c1_g1_i2	2095	putative UDP-glucuronate:xylan alpha-glucuronosyltransferase 3	20	0	83.86	2	F:GO:0016757; C:GO:0016021	F:glycosyltransferase activity; C:integral component of membrane	EC:2.4	Glycosyltransferases
TRINITY_DN35106_c1_g2_i3	2431	UDP-glucuronate:xylan alpha-glucuronosyltransferase 1-like	20	0	86.7	2	F:GO:0016757; C:GO:0016021	F:glycosyltransferase activity; C:integral component of membrane	EC:2.4	Glycosyltransferases
TRINITY_DN35106_c1_g1_i6	2388	putative UDP-glucuronate:xylan alpha-glucuronosyltransferase 3	20	0	81.89	2	F:GO:0016757; C:GO:0016021	F:glycosyltransferase activity; C:integral component of membrane	EC:2.4	Glycosyltransferases
TRINITY_DN35106_c1_g1_i7	2327	putative UDP-glucuronate:xylan alpha-glucuronosyltransferase 3	20	0	81.39	2	F:GO:0016757; C:GO:0016021	F:glycosyltransferase activity; C:integral component of membrane	EC:2.4	Glycosyltransferases
TRINITY_DN35106_c1_g1_i9	1491	putative UDP-glucuronate:xylan alpha-glucuronosyltransferase 3	20	0	86.66	4	P:GO:0009834; P:GO:0045492; F:GO:0015020; C:GO:0016021	P:plant-type secondary cell wall biogenesis; P:xylan biosynthetic process; F:glucuronosyltransferase activity; C:integral component of membrane	EC:2.4.1.17	Glucuronosyltransferase
TRINITY_DN35106_c1_g1_i11	2103	putative UDP-glucuronate:xylan alpha-glucuronosyltransferase 3	20	0	84.28	2	F:GO:0016757; C:GO:0016021	F:glycosyltransferase activity; C:integral component of membrane	EC:2.4	Glycosyltransferases
TRINITY_DN35106_c1_g1_i12	2338	putative UDP-glucuronate:xylan alpha-glucuronosyltransferase 3	20	0	81.02	3	P:GO:0045492; F:GO:0016757; C:GO:0016021	P:xylan biosynthetic process; F:glycosyltransferase activity; C:integral component of membrane	EC:2.4	Glycosyltransferases
TRINITY_DN35174_c1_g2_i1	346	mitochondrial uncoupling protein 1-like	20	2.20343e-68	97.48	5	P:GO:1902600; P:GO:1990542; F:GO:0017077; C:GO:0016021; C:GO:0031966	P:proton transmembrane transport; P:mitochondrial transmembrane transport; F:oxidative phosphorylation uncoupler activity; C:integral component of membrane; C:mitochondrial membrane	EC:7	Translocases
TRINITY_DN35174_c1_g3_i2	3126	E3 ubiquitin-protein ligase makorin	20	1.60391e-130	74.72	4	P:GO:0016567; F:GO:0003677; F:GO:0046872; F:GO:0061630	P:protein ubiquitination; F:DNA binding; F:metal ion binding; F:ubiquitin protein ligase activity	EC:2	Transferases
TRINITY_DN35174_c1_g1_i3	1785	E3 ubiquitin-protein ligase makorin	20	0	79.36	4	P:GO:0016567; F:GO:0003677; F:GO:0046872; F:GO:0061630	P:protein ubiquitination; F:DNA binding; F:metal ion binding; F:ubiquitin protein ligase activity	EC:2	Transferases
TRINITY_DN35174_c1_g1_i4	321	putative RING-type E3 ubiquitin transferase C3H69 isoform X2	20	1.60188e-17	99.13	4	P:GO:0016567; F:GO:0003677; F:GO:0046872; F:GO:0061630	P:protein ubiquitination; F:DNA binding; F:metal ion binding; F:ubiquitin protein ligase activity	EC:2	Transferases
TRINITY_DN35174_c1_g3_i6	3218	E3 ubiquitin-protein ligase makorin	20	3.09218e-130	74.72	4	P:GO:0016567; F:GO:0003677; F:GO:0046872; F:GO:0061630	P:protein ubiquitination; F:DNA binding; F:metal ion binding; F:ubiquitin protein ligase activity	EC:2	Transferases
TRINITY_DN35174_c1_g3_i7	3227	E3 ubiquitin-protein ligase makorin	20	3.29841e-130	74.72	4	P:GO:0016567; F:GO:0003677; F:GO:0046872; F:GO:0061630	P:protein ubiquitination; F:DNA binding; F:metal ion binding; F:ubiquitin protein ligase activity	EC:2	Transferases
TRINITY_DN35174_c1_g3_i8	3319	E3 ubiquitin-protein ligase makorin	20	6.35444e-130	74.72	4	P:GO:0016567; F:GO:0003677; F:GO:0046872; F:GO:0061630	P:protein ubiquitination; F:DNA binding; F:metal ion binding; F:ubiquitin protein ligase activity	EC:2	Transferases
TRINITY_DN35174_c1_g1_i6	1852	E3 ubiquitin-protein ligase makorin	20	5.08342e-176	78.07	4	P:GO:0016567; F:GO:0003677; F:GO:0046872; F:GO:0061630	P:protein ubiquitination; F:DNA binding; F:metal ion binding; F:ubiquitin protein ligase activity	EC:2	Transferases
TRINITY_DN35177_c0_g1_i1	885	probable serine/threonine-protein kinase PIX13	20	1.03385e-41	57.49	1	F:GO:0016740	F:transferase activity	EC:2	Transferases
TRINITY_DN35177_c0_g1_i5	793	probable serine/threonine-protein kinase PIX13	20	1.25932e-47	56.64	1	F:GO:0016740	F:transferase activity	EC:2	Transferases
TRINITY_DN35177_c0_g1_i7	305	probable serine/threonine-protein kinase Cx32, chloroplastic isoform X1	20	6.97675e-16	72.14	3	P:GO:0016310; F:GO:0000166; F:GO:0004672	P:phosphorylation; F:nucleotide binding; F:protein kinase activity	EC:2.7.1	Transferring phosphorus-containing groups
TRINITY_DN35177_c0_g2_i1	409	protein MID1-COMPLEMENTING ACTIVITY 1	20	5.84611e-41	72.03	2	P:GO:0009987; C:GO:0016020	P:cellular process; C:membrane
TRINITY_DN35177_c0_g1_i9	657	probable serine/threonine-protein kinase PIX13	20	5.68062e-22	57.64	1	F:GO:0016740	F:transferase activity	EC:2	Transferases
TRINITY_DN35177_c0_g1_i11	561	probable serine/threonine-protein kinase PIX13 isoform X2	20	1.36031e-23	66.76	2	F:GO:0016301; C:GO:0016020	F:kinase activity; C:membrane	EC:2.7	Transferring phosphorus-containing groups
TRINITY_DN35177_c0_g1_i15	815	probable serine/threonine-protein kinase PIX13	20	4.23087e-44	58.72	1	F:GO:0016740	F:transferase activity	EC:2	Transferases
TRINITY_DN35177_c0_g1_i19	1921	probable serine/threonine-protein kinase PIX13	20	6.65658e-96	59.54	1	F:GO:0016740	F:transferase activity	EC:2	Transferases
TRINITY_DN35118_c0_g1_i3	595	DCN1-like protein 1 isoform X1	20	7.46755e-56	76.25	6	P:GO:0045116; P:GO:0051443; F:GO:0031624; F:GO:0032182; F:GO:0097602; C:GO:0000151	P:protein neddylation; P:positive regulation of ubiquitin-protein transferase activity; F:ubiquitin conjugating enzyme binding; F:ubiquitin-like protein binding; F:cullin family protein binding; C:ubiquitin ligase complex
TRINITY_DN35118_c0_g1_i4	753	DCN1-like protein 2	20	1.49139e-142	93.73	6	P:GO:0045116; P:GO:0051443; F:GO:0031624; F:GO:0032182; F:GO:0097602; C:GO:0000151	P:protein neddylation; P:positive regulation of ubiquitin-protein transferase activity; F:ubiquitin conjugating enzyme binding; F:ubiquitin-like protein binding; F:cullin family protein binding; C:ubiquitin ligase complex
TRINITY_DN35118_c0_g1_i6	307	DCN1-like protein 2	20	4.61662e-13	92.93	6	P:GO:0045116; P:GO:0051443; F:GO:0031624; F:GO:0032182; F:GO:0097602; C:GO:0000151	P:protein neddylation; P:positive regulation of ubiquitin-protein transferase activity; F:ubiquitin conjugating enzyme binding; F:ubiquitin-like protein binding; F:cullin family protein binding; C:ubiquitin ligase complex
TRINITY_DN35118_c0_g1_i7	1188	DCN1-like protein 2	20	5.34325e-173	93.11	6	P:GO:0045116; P:GO:0051443; F:GO:0031624; F:GO:0032182; F:GO:0097602; C:GO:0000151	P:protein neddylation; P:positive regulation of ubiquitin-protein transferase activity; F:ubiquitin conjugating enzyme binding; F:ubiquitin-like protein binding; F:cullin family protein binding; C:ubiquitin ligase complex
TRINITY_DN35118_c0_g1_i8	485	DCN1-like protein 2	20	9.5858e-36	93.46	6	P:GO:0045116; P:GO:0051443; F:GO:0031624; F:GO:0032182; F:GO:0097602; C:GO:0000151	P:protein neddylation; P:positive regulation of ubiquitin-protein transferase activity; F:ubiquitin conjugating enzyme binding; F:ubiquitin-like protein binding; F:cullin family protein binding; C:ubiquitin ligase complex
TRINITY_DN35118_c0_g1_i10	624	DCN1-like protein 2 isoform X1	20	7.08649e-60	96.08	6	P:GO:0045116; P:GO:0051443; F:GO:0031624; F:GO:0032182; F:GO:0097602; C:GO:0000151	P:protein neddylation; P:positive regulation of ubiquitin-protein transferase activity; F:ubiquitin conjugating enzyme binding; F:ubiquitin-like protein binding; F:cullin family protein binding; C:ubiquitin ligase complex
TRINITY_DN35118_c0_g1_i11	1330	DCN1-like protein 2 isoform X1	20	5.26998e-174	93.5	6	P:GO:0045116; P:GO:0051443; F:GO:0031624; F:GO:0032182; F:GO:0097602; C:GO:0000151	P:protein neddylation; P:positive regulation of ubiquitin-protein transferase activity; F:ubiquitin conjugating enzyme binding; F:ubiquitin-like protein binding; F:cullin family protein binding; C:ubiquitin ligase complex
TRINITY_DN35118_c0_g1_i12	1405	DCN1-like protein 2 isoform X1	20	6.35274e-168	85.02	6	P:GO:0045116; P:GO:0051443; F:GO:0031624; F:GO:0032182; F:GO:0097602; C:GO:0000151	P:protein neddylation; P:positive regulation of ubiquitin-protein transferase activity; F:ubiquitin conjugating enzyme binding; F:ubiquitin-like protein binding; F:cullin family protein binding; C:ubiquitin ligase complex
TRINITY_DN35118_c0_g1_i13	799	DCN1-like protein 2 isoform X2	20	1.75155e-112	94.12	6	P:GO:0045116; P:GO:0051443; F:GO:0031624; F:GO:0032182; F:GO:0097602; C:GO:0000151	P:protein neddylation; P:positive regulation of ubiquitin-protein transferase activity; F:ubiquitin conjugating enzyme binding; F:ubiquitin-like protein binding; F:cullin family protein binding; C:ubiquitin ligase complex
TRINITY_DN35118_c0_g1_i14	908	DCN1-like protein 2	20	1.45456e-158	93.69	6	P:GO:0045116; P:GO:0051443; F:GO:0031624; F:GO:0032182; F:GO:0097602; C:GO:0000151	P:protein neddylation; P:positive regulation of ubiquitin-protein transferase activity; F:ubiquitin conjugating enzyme binding; F:ubiquitin-like protein binding; F:cullin family protein binding; C:ubiquitin ligase complex
TRINITY_DN35118_c0_g1_i16	667	DCN1-like protein 1	20	1.00511e-28	70.33	6	P:GO:0045116; P:GO:0051443; F:GO:0031624; F:GO:0032182; F:GO:0097602; C:GO:0000151	P:protein neddylation; P:positive regulation of ubiquitin-protein transferase activity; F:ubiquitin conjugating enzyme binding; F:ubiquitin-like protein binding; F:cullin family protein binding; C:ubiquitin ligase complex
TRINITY_DN35118_c0_g1_i17	954	DCN1-like protein 2 isoform X2	20	2.70051e-128	94.1	6	P:GO:0045116; P:GO:0051443; F:GO:0031624; F:GO:0032182; F:GO:0097602; C:GO:0000151	P:protein neddylation; P:positive regulation of ubiquitin-protein transferase activity; F:ubiquitin conjugating enzyme binding; F:ubiquitin-like protein binding; F:cullin family protein binding; C:ubiquitin ligase complex
TRINITY_DN35118_c0_g1_i18	691	DCN1-like protein 2	20	4.74433e-56	94.08	6	P:GO:0045116; P:GO:0051443; F:GO:0031624; F:GO:0032182; F:GO:0097602; C:GO:0000151	P:protein neddylation; P:positive regulation of ubiquitin-protein transferase activity; F:ubiquitin conjugating enzyme binding; F:ubiquitin-like protein binding; F:cullin family protein binding; C:ubiquitin ligase complex
TRINITY_DN35118_c0_g1_i19	1263	DCN1-like protein 2	20	6.78682e-167	84.78	6	P:GO:0045116; P:GO:0051443; F:GO:0031624; F:GO:0032182; F:GO:0097602; C:GO:0000151	P:protein neddylation; P:positive regulation of ubiquitin-protein transferase activity; F:ubiquitin conjugating enzyme binding; F:ubiquitin-like protein binding; F:cullin family protein binding; C:ubiquitin ligase complex
TRINITY_DN35118_c0_g1_i20	536	DCN1-like protein 2	20	6.36998e-40	94.63	6	P:GO:0045116; P:GO:0051443; F:GO:0031624; F:GO:0032182; F:GO:0097602; C:GO:0000151	P:protein neddylation; P:positive regulation of ubiquitin-protein transferase activity; F:ubiquitin conjugating enzyme binding; F:ubiquitin-like protein binding; F:cullin family protein binding; C:ubiquitin ligase complex
TRINITY_DN35118_c0_g1_i21	779	DCN1-like protein 2	20	6.98088e-76	95.77	6	P:GO:0045116; P:GO:0051443; F:GO:0031624; F:GO:0032182; F:GO:0097602; C:GO:0000151	P:protein neddylation; P:positive regulation of ubiquitin-protein transferase activity; F:ubiquitin conjugating enzyme binding; F:ubiquitin-like protein binding; F:cullin family protein binding; C:ubiquitin ligase complex
TRINITY_DN35157_c0_g1_i1	1738	peroxisome proliferator-activated receptor gamma coactivator-related protein 1-like	20	3.37114e-118	59.59	1	F:GO:0008194	F:UDP-glycosyltransferase activity	EC:2.4	Glycosyltransferases
TRINITY_DN35157_c0_g1_i2	1768	peroxisome proliferator-activated receptor gamma coactivator-related protein 1-like	20	4.599e-118	61.89	2	P:GO:0008152; F:GO:0008194	P:metabolic process; F:UDP-glycosyltransferase activity	EC:2.4	Glycosyltransferases
TRINITY_DN35157_c1_g1_i2	1412	scopoletin glucosyltransferase-like	20	1.85008e-155	67.82	1	F:GO:0016740	F:transferase activity	EC:2	Transferases
TRINITY_DN35157_c1_g1_i3	383	scopoletin glucosyltransferase-like	20	6.71172e-30	77.36	1	F:GO:0008194	F:UDP-glycosyltransferase activity	EC:2.4	Glycosyltransferases
TRINITY_DN35122_c0_g1_i1	926	DUF21 domain-containing protein At2g14520-like isoform X1	20	4.72542e-97	80.44	2	C:GO:0016021; C:GO:0043231	C:integral component of membrane; C:intracellular membrane-bounded organelle
TRINITY_DN35122_c0_g1_i2	1953	DUF21 domain-containing protein At2g14520-like isoform X1	20	0	84.6	2	C:GO:0016021; C:GO:0043231	C:integral component of membrane; C:intracellular membrane-bounded organelle
TRINITY_DN35122_c0_g1_i3	785	floral homeotic protein APETALA 2-like isoform X2	20	2.67396e-32	74.98	2	C:GO:0016021; C:GO:0043231	C:integral component of membrane; C:intracellular membrane-bounded organelle
TRINITY_DN35122_c0_g1_i4	350	DUF21 domain-containing protein At2g14520-like isoform X1	20	4.14401e-21	81.73	2	C:GO:0016021; C:GO:0043231	C:integral component of membrane; C:intracellular membrane-bounded organelle
TRINITY_DN35122_c0_g1_i5	1428	DUF21 domain-containing protein At2g14520-like isoform X1	20	0	85.4	2	C:GO:0016021; C:GO:0043231	C:integral component of membrane; C:intracellular membrane-bounded organelle
TRINITY_DN35122_c0_g1_i7	1876	DUF21 domain-containing protein At2g14520-like isoform X1	20	0	84.34	2	C:GO:0016021; C:GO:0043231	C:integral component of membrane; C:intracellular membrane-bounded organelle
TRINITY_DN35122_c0_g1_i9	1231	DUF21 domain-containing protein At2g14520-like isoform X1	20	1.12313e-180	81.22	2	C:GO:0016021; C:GO:0043231	C:integral component of membrane; C:intracellular membrane-bounded organelle
TRINITY_DN35122_c0_g1_i11	1949	DUF21 domain-containing protein At2g14520-like isoform X1	20	0	84.67	2	C:GO:0016021; C:GO:0043231	C:integral component of membrane; C:intracellular membrane-bounded organelle
TRINITY_DN35122_c0_g1_i12	497	DUF21 domain-containing protein At2g14520-like isoform X1	20	4.25775e-42	94.13	2	C:GO:0016021; C:GO:0043231	C:integral component of membrane; C:intracellular membrane-bounded organelle
TRINITY_DN35122_c0_g1_i13	665	DUF21 domain-containing protein At2g14520-like isoform X1	20	2.02257e-91	80.7	2	C:GO:0016021; C:GO:0043231	C:integral component of membrane; C:intracellular membrane-bounded organelle
TRINITY_DN35122_c0_g1_i14	2045	DUF21 domain-containing protein At2g14520-like isoform X1	20	0	84.75	2	C:GO:0016021; C:GO:0043231	C:integral component of membrane; C:intracellular membrane-bounded organelle
TRINITY_DN35122_c0_g1_i15	2102	DUF21 domain-containing protein At2g14520-like isoform X1	20	0	82.84	2	C:GO:0016021; C:GO:0043231	C:integral component of membrane; C:intracellular membrane-bounded organelle
TRINITY_DN35122_c0_g1_i16	1158	DUF21 domain-containing protein At2g14520-like isoform X1	20	0	83.34	2	C:GO:0016021; C:GO:0043231	C:integral component of membrane; C:intracellular membrane-bounded organelle
TRINITY_DN35122_c0_g2_i1	694	DUF21 domain-containing protein At2g14520-like isoform X1	20	9.92873e-68	94.8	2	C:GO:0016021; C:GO:0043231	C:integral component of membrane; C:intracellular membrane-bounded organelle
TRINITY_DN35122_c0_g2_i2	1497	DUF21 domain-containing protein At2g14520-like	20	0	87.42	2	C:GO:0016021; C:GO:0043231	C:integral component of membrane; C:intracellular membrane-bounded organelle
TRINITY_DN35122_c0_g1_i19	814	DUF21 domain-containing protein At2g14520-like isoform X1	20	3.47479e-116	78.17	2	C:GO:0016021; C:GO:0043231	C:integral component of membrane; C:intracellular membrane-bounded organelle
TRINITY_DN35133_c0_g1_i4	3485	probable alpha-mannosidase At5g13980 isoform X1	20	0	84.34	5	P:GO:0006013; F:GO:0004559; F:GO:0030246; F:GO:0046872; C:GO:0005774	P:mannose metabolic process; F:alpha-mannosidase activity; F:carbohydrate binding; F:metal ion binding; C:vacuolar membrane	EC:3.2.1.24	Alpha-mannosidase
TRINITY_DN35133_c0_g1_i10	1090	probable alpha-mannosidase At5g13980 isoform X1	20	2.73427e-73	84.76	5	P:GO:0006013; F:GO:0004559; F:GO:0030246; F:GO:0046872; C:GO:0005774	P:mannose metabolic process; F:alpha-mannosidase activity; F:carbohydrate binding; F:metal ion binding; C:vacuolar membrane	EC:3.2.1.24	Alpha-mannosidase
TRINITY_DN35133_c0_g1_i13	1329	alpha-mannosidase At3g26720-like isoform X8	20	1.60103e-120	79.31	4	P:GO:0006013; F:GO:0004559; F:GO:0030246; F:GO:0046872	P:mannose metabolic process; F:alpha-mannosidase activity; F:carbohydrate binding; F:metal ion binding	EC:3.2.1.24	Alpha-mannosidase
TRINITY_DN35133_c0_g1_i14	381	probable alpha-mannosidase At5g13980	20	2.40422e-27	83.88	5	P:GO:0006013; F:GO:0004559; F:GO:0030246; F:GO:0046872; C:GO:0005774	P:mannose metabolic process; F:alpha-mannosidase activity; F:carbohydrate binding; F:metal ion binding; C:vacuolar membrane	EC:3.2.1.24	Alpha-mannosidase
TRINITY_DN35133_c0_g1_i15	819	putative alpha-mannosidase	20	7.20778e-84	85.07	5	P:GO:0006013; F:GO:0004559; F:GO:0030246; F:GO:0046872; C:GO:0005774	P:mannose metabolic process; F:alpha-mannosidase activity; F:carbohydrate binding; F:metal ion binding; C:vacuolar membrane	EC:3.2.1.24	Alpha-mannosidase
TRINITY_DN35133_c0_g1_i17	1231	probable alpha-mannosidase At5g13980 isoform X1	20	1.6677e-73	85.16	5	P:GO:0006013; F:GO:0004559; F:GO:0030246; F:GO:0046872; C:GO:0005774	P:mannose metabolic process; F:alpha-mannosidase activity; F:carbohydrate binding; F:metal ion binding; C:vacuolar membrane	EC:3.2.1.24	Alpha-mannosidase
TRINITY_DN35133_c0_g1_i18	308	probable alpha-mannosidase At5g13980 isoform X1	20	5.64645e-23	83.55	5	P:GO:0006013; F:GO:0004559; F:GO:0030246; F:GO:0046872; C:GO:0005774	P:mannose metabolic process; F:alpha-mannosidase activity; F:carbohydrate binding; F:metal ion binding; C:vacuolar membrane	EC:3.2.1.24	Alpha-mannosidase
TRINITY_DN35133_c0_g1_i19	3173	alpha-mannosidase At3g26720	20	0	81.76	5	P:GO:0006013; F:GO:0004559; F:GO:0030246; F:GO:0046872; C:GO:0005774	P:mannose metabolic process; F:alpha-mannosidase activity; F:carbohydrate binding; F:metal ion binding; C:vacuolar membrane	EC:3.2.1.24	Alpha-mannosidase
TRINITY_DN35133_c0_g1_i20	3412	probable alpha-mannosidase At5g13980 isoform X1	20	0	83.86	5	P:GO:0006013; F:GO:0004559; F:GO:0030246; F:GO:0046872; C:GO:0005774	P:mannose metabolic process; F:alpha-mannosidase activity; F:carbohydrate binding; F:metal ion binding; C:vacuolar membrane	EC:3.2.1.24	Alpha-mannosidase
TRINITY_DN35113_c1_g4_i2	2620	3-isopropylmalate dehydratase large subunit	2	2.43135e-13	95.45	5	P:GO:0006397; P:GO:0015986; F:GO:0015078; C:GO:0000276; C:GO:0016021	P:mRNA processing; P:ATP synthesis coupled proton transport; F:proton transmembrane transporter activity; C:mitochondrial proton-transporting ATP synthase complex, coupling factor F(o); C:integral component of membrane	EC:7	Translocases
TRINITY_DN35113_c1_g10_i1	850	zf-RVT domain-containing protein	20	4.995e-12	69.15	1	C:GO:0110165	C:cellular anatomical entity
TRINITY_DN35113_c1_g4_i4	1043	maturase	1	1.30824e-14	90.91	5	P:GO:0006397; P:GO:0015986; F:GO:0015078; C:GO:0000276; C:GO:0016021	P:mRNA processing; P:ATP synthesis coupled proton transport; F:proton transmembrane transporter activity; C:mitochondrial proton-transporting ATP synthase complex, coupling factor F(o); C:integral component of membrane	EC:7	Translocases
TRINITY_DN35113_c1_g4_i6	925	maturase	1	1.07988e-14	95.12	5	P:GO:0006397; P:GO:0015986; F:GO:0015078; C:GO:0000276; C:GO:0016021	P:mRNA processing; P:ATP synthesis coupled proton transport; F:proton transmembrane transporter activity; C:mitochondrial proton-transporting ATP synthase complex, coupling factor F(o); C:integral component of membrane	EC:7	Translocases
TRINITY_DN35199_c0_g1_i1	2007	WD repeat-containing protein DDB_G0290555	20	0	74.35	3	P:GO:0042273; C:GO:0005730; C:GO:0030687	P:ribosomal large subunit biogenesis; C:nucleolus; C:preribosome, large subunit precursor
TRINITY_DN35199_c0_g1_i2	1255	WD repeat-containing protein DDB_G0290555	20	1.10254e-102	64.59	1	C:GO:0110165	C:cellular anatomical entity
TRINITY_DN35199_c0_g1_i3	1996	WD repeat-containing protein DDB_G0290555	20	0	73.69	3	P:GO:0042273; C:GO:0005730; C:GO:0030687	P:ribosomal large subunit biogenesis; C:nucleolus; C:preribosome, large subunit precursor
TRINITY_DN35121_c0_g1_i1	886	Protein S-acyltransferase 24	20	8.31437e-106	90.12	5	P:GO:0018345; F:GO:0019706; F:GO:0032440; C:GO:0000139; C:GO:0016021	P:protein palmitoylation; F:protein-cysteine S-palmitoyltransferase activity; F:2-alkenal reductase [NAD(P)+] activity; C:Golgi membrane; C:integral component of membrane	EC:1.3.1.74; EC:2.3.1.225	2-alkenal reductase (NAD(P)(+)); Protein S-acyltransferase
TRINITY_DN35121_c0_g1_i2	534	Protein S-acyltransferase 24	20	4.76184e-44	94.1	4	P:GO:0018345; F:GO:0019706; C:GO:0000139; C:GO:0016021	P:protein palmitoylation; F:protein-cysteine S-palmitoyltransferase activity; C:Golgi membrane; C:integral component of membrane	EC:2.3.1.225	Protein S-acyltransferase
TRINITY_DN35121_c0_g1_i4	1799	protein S-acyltransferase 24	20	0	86.97	4	P:GO:0018345; F:GO:0019706; C:GO:0000139; C:GO:0016021	P:protein palmitoylation; F:protein-cysteine S-palmitoyltransferase activity; C:Golgi membrane; C:integral component of membrane	EC:2.3.1.225	Protein S-acyltransferase
TRINITY_DN35121_c0_g2_i1	482	protein S-acyltransferase 24	20	5.76242e-21	78.04	4	P:GO:0018345; F:GO:0019706; C:GO:0000139; C:GO:0016021	P:protein palmitoylation; F:protein-cysteine S-palmitoyltransferase activity; C:Golgi membrane; C:integral component of membrane	EC:2.3.1.225	Protein S-acyltransferase
TRINITY_DN35121_c0_g3_i1	774	protein S-acyltransferase 24	20	2.01261e-37	67.7	3	P:GO:0018345; F:GO:0016409; C:GO:0000139	P:protein palmitoylation; F:palmitoyltransferase activity; C:Golgi membrane	EC:2.3.1	Acyltransferases
TRINITY_DN35121_c0_g1_i5	470	protein S-acyltransferase 24-like	20	1.05904e-22	87.22	4	P:GO:0018345; F:GO:0019706; C:GO:0000139; C:GO:0016021	P:protein palmitoylation; F:protein-cysteine S-palmitoyltransferase activity; C:Golgi membrane; C:integral component of membrane	EC:2.3.1.225	Protein S-acyltransferase
TRINITY_DN35121_c0_g1_i7	663	protein S-acyltransferase 24	20	1.22351e-57	89.95	4	P:GO:0018345; F:GO:0019706; C:GO:0000139; C:GO:0016021	P:protein palmitoylation; F:protein-cysteine S-palmitoyltransferase activity; C:Golgi membrane; C:integral component of membrane	EC:2.3.1.225	Protein S-acyltransferase
TRINITY_DN35121_c0_g1_i9	2465	protein S-acyltransferase 24	20	0	86.87	4	P:GO:0018345; F:GO:0019706; C:GO:0000139; C:GO:0016021	P:protein palmitoylation; F:protein-cysteine S-palmitoyltransferase activity; C:Golgi membrane; C:integral component of membrane	EC:2.3.1.225	Protein S-acyltransferase
TRINITY_DN35121_c0_g1_i10	731	protein S-acyltransferase 24	20	4.7518e-105	87.48	7	P:GO:0009932; P:GO:0018345; F:GO:0000035; F:GO:0019706; C:GO:0000139; C:GO:0005802; C:GO:0016021	P:cell tip growth; P:protein palmitoylation; F:acyl binding; F:protein-cysteine S-palmitoyltransferase activity; C:Golgi membrane; C:trans-Golgi network; C:integral component of membrane	EC:2.3.1.225	Protein S-acyltransferase
TRINITY_DN35121_c0_g1_i13	578	protein S-acyltransferase 24 isoform X2	20	1.89141e-73	87.48	7	P:GO:0009932; P:GO:0018345; F:GO:0000035; F:GO:0019706; C:GO:0000139; C:GO:0005802; C:GO:0016021	P:cell tip growth; P:protein palmitoylation; F:acyl binding; F:protein-cysteine S-palmitoyltransferase activity; C:Golgi membrane; C:trans-Golgi network; C:integral component of membrane	EC:2.3.1.225	Protein S-acyltransferase
TRINITY_DN35121_c0_g1_i14	709	protein S-acyltransferase 24	20	3.67454e-92	87.97	7	P:GO:0009932; P:GO:0018345; F:GO:0000035; F:GO:0019706; C:GO:0000139; C:GO:0005802; C:GO:0016021	P:cell tip growth; P:protein palmitoylation; F:acyl binding; F:protein-cysteine S-palmitoyltransferase activity; C:Golgi membrane; C:trans-Golgi network; C:integral component of membrane	EC:2.3.1.225	Protein S-acyltransferase
TRINITY_DN35121_c0_g1_i15	2094	protein S-acyltransferase 24	20	0	86.13	4	P:GO:0018345; F:GO:0019706; C:GO:0000139; C:GO:0016021	P:protein palmitoylation; F:protein-cysteine S-palmitoyltransferase activity; C:Golgi membrane; C:integral component of membrane	EC:2.3.1.225	Protein S-acyltransferase
TRINITY_DN35121_c0_g1_i16	1198	protein S-acyltransferase 24	20	1.7072e-128	72.99	3	P:GO:0018345; F:GO:0016409; C:GO:0000139	P:protein palmitoylation; F:palmitoyltransferase activity; C:Golgi membrane	EC:2.3.1	Acyltransferases
TRINITY_DN35121_c0_g1_i17	547	protein S-acyltransferase 24	20	2.49993e-27	91.23	4	P:GO:0018345; F:GO:0019706; C:GO:0000139; C:GO:0016021	P:protein palmitoylation; F:protein-cysteine S-palmitoyltransferase activity; C:Golgi membrane; C:integral component of membrane	EC:2.3.1.225	Protein S-acyltransferase
TRINITY_DN35121_c0_g1_i19	807	protein S-acyltransferase 24	20	8.42117e-57	92.19	5	P:GO:0018345; F:GO:0019706; F:GO:0032440; C:GO:0000139; C:GO:0016021	P:protein palmitoylation; F:protein-cysteine S-palmitoyltransferase activity; F:2-alkenal reductase [NAD(P)+] activity; C:Golgi membrane; C:integral component of membrane	EC:1.3.1.74; EC:2.3.1.225	2-alkenal reductase (NAD(P)(+)); Protein S-acyltransferase
TRINITY_DN35121_c0_g1_i20	600	protein S-acyltransferase 24-like	20	1.81947e-86	86.38	7	P:GO:0009932; P:GO:0018345; F:GO:0000035; F:GO:0019706; C:GO:0000139; C:GO:0005802; C:GO:0016021	P:cell tip growth; P:protein palmitoylation; F:acyl binding; F:protein-cysteine S-palmitoyltransferase activity; C:Golgi membrane; C:trans-Golgi network; C:integral component of membrane	EC:2.3.1.225	Protein S-acyltransferase
TRINITY_DN35188_c0_g3_i2	2835	zinc finger CCCH domain-containing protein 24-like	20	0	81.52	1	F:GO:0046872	F:metal ion binding
TRINITY_DN35188_c0_g2_i2	2014	zinc finger CCCH domain-containing protein 24-like	20	0	82	1	F:GO:0046872	F:metal ion binding
TRINITY_DN35188_c0_g3_i4	2847	zinc finger CCCH domain-containing protein 24-like	20	0	82.05	1	F:GO:0046872	F:metal ion binding
TRINITY_DN35188_c0_g1_i3	2267	zinc finger CCCH domain-containing protein 24-like	20	0	83.49	1	F:GO:0046872	F:metal ion binding
TRINITY_DN35129_c3_g2_i5	3683	DNA polymerase	20	8.45161e-80	72.84	5	P:GO:0006260; P:GO:0071897; F:GO:0000166; F:GO:0003677; F:GO:0003887	P:DNA replication; P:DNA biosynthetic process; F:nucleotide binding; F:DNA binding; F:DNA-directed DNA polymerase activity	EC:2.7.7.7	DNA-directed DNA polymerase
TRINITY_DN35126_c0_g1_i6	3049	probable ADP-ribosylation factor GTPase-activating protein AGD14 isoform X1	20	0	55.69	2	P:GO:0050790; F:GO:0005096	P:regulation of catalytic activity; F:GTPase activator activity
TRINITY_DN35168_c0_g2_i2	3222	Increased DNA methylation 1	20	0	67.8	2	F:GO:0005488; F:GO:0016740	F:binding; F:transferase activity	EC:2	Transferases
TRINITY_DN35168_c0_g2_i3	996	Increased DNA methylation 1	20	4.71572e-120	71.75	1	F:GO:0016740	F:transferase activity	EC:2	Transferases
TRINITY_DN35168_c0_g2_i6	4343	Increased DNA methylation 1	20	0	66.14	1	F:GO:0003824	F:catalytic activity
TRINITY_DN35168_c0_g2_i7	4321	Increased DNA methylation 1	20	0	66.39	1	F:GO:0003824	F:catalytic activity
TRINITY_DN35168_c0_g2_i8	993	Increased DNA methylation 1	20	6.62866e-130	74.56	2	F:GO:0008080; F:GO:0046872	F:N-acetyltransferase activity; F:metal ion binding	EC:2.3.1	Acyltransferases
TRINITY_DN35168_c0_g2_i9	3247	Increased DNA methylation 1	20	0	67.65	2	F:GO:0005488; F:GO:0016740	F:binding; F:transferase activity	EC:2	Transferases
TRINITY_DN35183_c0_g2_i1	490	ras-related protein RABE1c	20	2.78341e-77	97.42	6	P:GO:0006904; P:GO:0009306; P:GO:0017157; F:GO:0003924; F:GO:0005525; C:GO:0005886	P:vesicle docking involved in exocytosis; P:protein secretion; P:regulation of exocytosis; F:GTPase activity; F:GTP binding; C:plasma membrane	EC:3.6.1	Acting on acid anhydrides
TRINITY_DN35183_c0_g2_i2	513	ras-related protein RABE1c	20	3.66983e-77	97.42	6	P:GO:0006904; P:GO:0009306; P:GO:0017157; F:GO:0003924; F:GO:0005525; C:GO:0005886	P:vesicle docking involved in exocytosis; P:protein secretion; P:regulation of exocytosis; F:GTPase activity; F:GTP binding; C:plasma membrane	EC:3.6.1	Acting on acid anhydrides
TRINITY_DN35183_c0_g1_i2	1116	ras-related protein RABE1c	20	4.90605e-124	97.87	6	P:GO:0006904; P:GO:0009306; P:GO:0017157; F:GO:0003924; F:GO:0005525; C:GO:0005886	P:vesicle docking involved in exocytosis; P:protein secretion; P:regulation of exocytosis; F:GTPase activity; F:GTP binding; C:plasma membrane	EC:3.6.1	Acting on acid anhydrides
TRINITY_DN35183_c0_g4_i1	581	Ras-related protein RABE1c	20	2.00588e-17	99.68	9	P:GO:0006099; P:GO:0006468; F:GO:0003924; F:GO:0004591; F:GO:0004674; F:GO:0005524; F:GO:0005525; F:GO:0030976; C:GO:0016021	P:tricarboxylic acid cycle; P:protein phosphorylation; F:GTPase activity; F:oxoglutarate dehydrogenase (succinyl-transferring) activity; F:protein serine/threonine kinase activity; F:ATP binding; F:GTP binding; F:thiamine pyrophosphate binding; C:integral component of membrane	EC:2.7.1; EC:3.6.1; EC:1.2.4.2	Transferring phosphorus-containing groups; Acting on acid anhydrides; Oxoglutarate dehydrogenase (succinyl-transferring)
TRINITY_DN35183_c0_g5_i1	490	Ras-related protein RABE1c	20	1.6446e-31	99.5	6	P:GO:0006904; P:GO:0009306; P:GO:0017157; F:GO:0003924; F:GO:0005525; C:GO:0005886	P:vesicle docking involved in exocytosis; P:protein secretion; P:regulation of exocytosis; F:GTPase activity; F:GTP binding; C:plasma membrane	EC:3.6.1	Acting on acid anhydrides
TRINITY_DN35108_c1_g1_i1	1144	inositol-tetrakisphosphate 1-kinase 3-like	20	4.69454e-102	78.89	8	P:GO:0032957; P:GO:0052746; F:GO:0000287; F:GO:0005524; F:GO:0047325; F:GO:0052725; F:GO:0052726; C:GO:0005737	P:inositol trisphosphate metabolic process; P:inositol phosphorylation; F:magnesium ion binding; F:ATP binding; F:inositol tetrakisphosphate 1-kinase activity; F:inositol-1,3,4-trisphosphate 6-kinase activity; F:inositol-1,3,4-trisphosphate 5-kinase activity; C:cytoplasm	EC:2.7.1.134; EC:2.7.1.159	Inositol-tetrakisphosphate 1-kinase; Inositol-1,3,4-trisphosphate 5/6-kinase
TRINITY_DN35108_c1_g1_i3	1454	inositol-tetrakisphosphate 1-kinase 3 isoform X1	20	3.685e-157	85.98	9	P:GO:0009611; P:GO:0032957; P:GO:0052746; F:GO:0000287; F:GO:0005524; F:GO:0047325; F:GO:0052725; F:GO:0052726; C:GO:0005737	P:response to wounding; P:inositol trisphosphate metabolic process; P:inositol phosphorylation; F:magnesium ion binding; F:ATP binding; F:inositol tetrakisphosphate 1-kinase activity; F:inositol-1,3,4-trisphosphate 6-kinase activity; F:inositol-1,3,4-trisphosphate 5-kinase activity; C:cytoplasm	EC:2.7.1.134; EC:2.7.1.159	Inositol-tetrakisphosphate 1-kinase; Inositol-1,3,4-trisphosphate 5/6-kinase
TRINITY_DN35108_c1_g1_i4	1430	inositol-tetrakisphosphate 1-kinase 3-like	20	2.1621e-117	86.11	8	P:GO:0032957; P:GO:0052746; F:GO:0000287; F:GO:0005524; F:GO:0047325; F:GO:0052725; F:GO:0052726; C:GO:0005737	P:inositol trisphosphate metabolic process; P:inositol phosphorylation; F:magnesium ion binding; F:ATP binding; F:inositol tetrakisphosphate 1-kinase activity; F:inositol-1,3,4-trisphosphate 6-kinase activity; F:inositol-1,3,4-trisphosphate 5-kinase activity; C:cytoplasm	EC:2.7.1.134; EC:2.7.1.159	Inositol-tetrakisphosphate 1-kinase; Inositol-1,3,4-trisphosphate 5/6-kinase
TRINITY_DN35108_c1_g1_i5	1255	inositol-tetrakisphosphate 1-kinase 2-like	20	6.28444e-118	87.65	9	P:GO:0009611; P:GO:0032957; P:GO:0052746; F:GO:0000287; F:GO:0005524; F:GO:0047325; F:GO:0052725; F:GO:0052726; C:GO:0005737	P:response to wounding; P:inositol trisphosphate metabolic process; P:inositol phosphorylation; F:magnesium ion binding; F:ATP binding; F:inositol tetrakisphosphate 1-kinase activity; F:inositol-1,3,4-trisphosphate 6-kinase activity; F:inositol-1,3,4-trisphosphate 5-kinase activity; C:cytoplasm	EC:2.7.1.134; EC:2.7.1.159	Inositol-tetrakisphosphate 1-kinase; Inositol-1,3,4-trisphosphate 5/6-kinase
TRINITY_DN35108_c1_g1_i6	1231	inositol-tetrakisphosphate 1-kinase 3-like	20	2.99807e-74	89.26	8	P:GO:0032957; P:GO:0052746; F:GO:0000287; F:GO:0005524; F:GO:0047325; F:GO:0052725; F:GO:0052726; C:GO:0005737	P:inositol trisphosphate metabolic process; P:inositol phosphorylation; F:magnesium ion binding; F:ATP binding; F:inositol tetrakisphosphate 1-kinase activity; F:inositol-1,3,4-trisphosphate 6-kinase activity; F:inositol-1,3,4-trisphosphate 5-kinase activity; C:cytoplasm	EC:2.7.1.134; EC:2.7.1.159	Inositol-tetrakisphosphate 1-kinase; Inositol-1,3,4-trisphosphate 5/6-kinase
TRINITY_DN35108_c1_g1_i8	1541	inositol-tetrakisphosphate 1-kinase 3 isoform X1	20	6.27548e-140	76.44	8	P:GO:0032957; P:GO:0052746; F:GO:0000287; F:GO:0005524; F:GO:0047325; F:GO:0052725; F:GO:0052726; C:GO:0005737	P:inositol trisphosphate metabolic process; P:inositol phosphorylation; F:magnesium ion binding; F:ATP binding; F:inositol tetrakisphosphate 1-kinase activity; F:inositol-1,3,4-trisphosphate 6-kinase activity; F:inositol-1,3,4-trisphosphate 5-kinase activity; C:cytoplasm	EC:2.7.1.134; EC:2.7.1.159	Inositol-tetrakisphosphate 1-kinase; Inositol-1,3,4-trisphosphate 5/6-kinase
TRINITY_DN35108_c1_g1_i15	1343	inositol-tetrakisphosphate 1-kinase 3-like	20	1.77903e-141	79.12	8	P:GO:0032957; P:GO:0052746; F:GO:0000287; F:GO:0005524; F:GO:0047325; F:GO:0052725; F:GO:0052726; C:GO:0005737	P:inositol trisphosphate metabolic process; P:inositol phosphorylation; F:magnesium ion binding; F:ATP binding; F:inositol tetrakisphosphate 1-kinase activity; F:inositol-1,3,4-trisphosphate 6-kinase activity; F:inositol-1,3,4-trisphosphate 5-kinase activity; C:cytoplasm	EC:2.7.1.134; EC:2.7.1.159	Inositol-tetrakisphosphate 1-kinase; Inositol-1,3,4-trisphosphate 5/6-kinase
TRINITY_DN35108_c1_g1_i18	989	inositol-tetrakisphosphate 1-kinase 3-like isoform X1	20	2.58244e-126	79.55	8	P:GO:0032957; P:GO:0052746; F:GO:0000287; F:GO:0005524; F:GO:0047325; F:GO:0052725; F:GO:0052726; C:GO:0005737	P:inositol trisphosphate metabolic process; P:inositol phosphorylation; F:magnesium ion binding; F:ATP binding; F:inositol tetrakisphosphate 1-kinase activity; F:inositol-1,3,4-trisphosphate 6-kinase activity; F:inositol-1,3,4-trisphosphate 5-kinase activity; C:cytoplasm	EC:2.7.1.134; EC:2.7.1.159	Inositol-tetrakisphosphate 1-kinase; Inositol-1,3,4-trisphosphate 5/6-kinase
TRINITY_DN35175_c0_g1_i1	649	protein DETOXIFICATION 48-like	20	8.42551e-69	80.45	5	P:GO:0042908; P:GO:0055085; F:GO:0015297; F:GO:0042910; C:GO:0016021	P:xenobiotic transport; P:transmembrane transport; F:antiporter activity; F:xenobiotic transmembrane transporter activity; C:integral component of membrane	EC:7	Translocases
TRINITY_DN35175_c0_g2_i2	553	putative pentatricopeptide repeat-containing protein, chloroplastic-like	20	2.29953e-19	66.08	1	C:GO:0016021	C:integral component of membrane
TRINITY_DN35175_c1_g1_i2	665	Zinc finger CCCH domain-containing protein	20	1.80819e-93	84.64	1	F:GO:0046872	F:metal ion binding
TRINITY_DN35175_c1_g1_i4	756	zinc finger protein	20	3.25439e-89	89.4	1	F:GO:0046872	F:metal ion binding
TRINITY_DN35175_c1_g3_i1	445	zinc finger protein	20	3.67316e-49	87.4	5	P:GO:0006468; F:GO:0004672; F:GO:0005524; F:GO:0046872; C:GO:0016021	P:protein phosphorylation; F:protein kinase activity; F:ATP binding; F:metal ion binding; C:integral component of membrane	EC:2.7.1	Transferring phosphorus-containing groups
TRINITY_DN35175_c1_g1_i24	886	zinc finger CCCH domain-containing protein 7-like	20	9.49718e-95	84.1	1	F:GO:0046872	F:metal ion binding
TRINITY_DN35116_c0_g1_i1	672	MACPF domain-containing protein NSL1	20	2.25075e-49	68.51	3	P:GO:0009626; P:GO:0050794; C:GO:0005886	P:plant-type hypersensitive response; P:regulation of cellular process; C:plasma membrane
TRINITY_DN35116_c0_g2_i2	728	MACPF domain-containing protein NSL1-like	20	5.83171e-62	80.85	5	P:GO:0009626; P:GO:0010337; P:GO:0052542; P:GO:2000031; C:GO:0005579	P:plant-type hypersensitive response; P:regulation of salicylic acid metabolic process; P:defense response by callose deposition; P:regulation of salicylic acid mediated signaling pathway; C:membrane attack complex
TRINITY_DN35116_c0_g2_i3	1962	MACPF domain-containing protein NSL1	20	0	78.07	5	P:GO:0009626; P:GO:0010337; P:GO:0052542; P:GO:2000031; C:GO:0005886	P:plant-type hypersensitive response; P:regulation of salicylic acid metabolic process; P:defense response by callose deposition; P:regulation of salicylic acid mediated signaling pathway; C:plasma membrane
TRINITY_DN35116_c0_g2_i4	1576	MACPF domain-containing protein NSL1	20	9.97065e-98	75.86	5	P:GO:0009626; P:GO:0010337; P:GO:0052542; P:GO:2000031; C:GO:0005886	P:plant-type hypersensitive response; P:regulation of salicylic acid metabolic process; P:defense response by callose deposition; P:regulation of salicylic acid mediated signaling pathway; C:plasma membrane
TRINITY_DN35116_c0_g1_i4	2316	MACPF domain-containing protein NSL1	20	0	76.55	5	P:GO:0009626; P:GO:0010337; P:GO:0052542; P:GO:2000031; C:GO:0005886	P:plant-type hypersensitive response; P:regulation of salicylic acid metabolic process; P:defense response by callose deposition; P:regulation of salicylic acid mediated signaling pathway; C:plasma membrane
TRINITY_DN35116_c0_g2_i5	349	MACPF domain-containing protein NSL1	20	1.21915e-27	87.05	5	P:GO:0009626; P:GO:0010337; P:GO:0052542; P:GO:2000031; C:GO:0005886	P:plant-type hypersensitive response; P:regulation of salicylic acid metabolic process; P:defense response by callose deposition; P:regulation of salicylic acid mediated signaling pathway; C:plasma membrane
TRINITY_DN35116_c0_g2_i6	2033	MACPF domain-containing protein NSL1	20	0	79.47	5	P:GO:0009626; P:GO:0010337; P:GO:0052542; P:GO:2000031; C:GO:0005886	P:plant-type hypersensitive response; P:regulation of salicylic acid metabolic process; P:defense response by callose deposition; P:regulation of salicylic acid mediated signaling pathway; C:plasma membrane
TRINITY_DN35116_c0_g1_i5	1348	MACPF domain-containing protein NSL1	20	9.53929e-120	82.03	5	P:GO:0009626; P:GO:0010337; P:GO:0052542; P:GO:2000031; C:GO:0005886	P:plant-type hypersensitive response; P:regulation of salicylic acid metabolic process; P:defense response by callose deposition; P:regulation of salicylic acid mediated signaling pathway; C:plasma membrane
TRINITY_DN35116_c0_g2_i7	922	MACPF domain-containing protein NSL1	20	5.40855e-115	81.82	5	P:GO:0009626; P:GO:0010337; P:GO:0052542; P:GO:2000031; C:GO:0005886	P:plant-type hypersensitive response; P:regulation of salicylic acid metabolic process; P:defense response by callose deposition; P:regulation of salicylic acid mediated signaling pathway; C:plasma membrane
TRINITY_DN35116_c0_g1_i6	2529	MACPF domain-containing protein NSL1	20	0	76.16	5	P:GO:0009626; P:GO:0010337; P:GO:0052542; P:GO:2000031; C:GO:0005886	P:plant-type hypersensitive response; P:regulation of salicylic acid metabolic process; P:defense response by callose deposition; P:regulation of salicylic acid mediated signaling pathway; C:plasma membrane
TRINITY_DN35123_c1_g2_i1	3663	pentatricopeptide repeat-containing protein MRL1, chloroplastic isoform X1	20	0	83.91	3	P:GO:0048255; C:GO:0009507; C:GO:0016021	P:mRNA stabilization; C:chloroplast; C:integral component of membrane
TRINITY_DN35123_c1_g2_i2	3396	pentatricopeptide repeat-containing protein MRL1, chloroplastic isoform X1	20	0	84.74	3	P:GO:0048255; C:GO:0009507; C:GO:0016021	P:mRNA stabilization; C:chloroplast; C:integral component of membrane
TRINITY_DN35123_c1_g1_i4	435	cytokinin riboside 5'-monophosphate phosphoribohydrolase LOG8	20	4.99538e-50	93.13	4	P:GO:0009691; F:GO:0016829; F:GO:0102682; C:GO:0005829	P:cytokinin biosynthetic process; F:lyase activity; F:N6-(Delta2-isopentenyl)-adenosine 5'-monophosphate phosphoribohydrolase activity; C:cytosol	EC:4; EC:3.2.2	Lyases; Glycosylases
TRINITY_DN35123_c1_g2_i3	4119	pentatricopeptide repeat-containing protein MRL1, chloroplastic isoform X1	20	0	83.91	3	P:GO:0048255; C:GO:0009507; C:GO:0016021	P:mRNA stabilization; C:chloroplast; C:integral component of membrane
TRINITY_DN35123_c1_g1_i5	1602	cytokinin riboside 5'-monophosphate phosphoribohydrolase LOG8	20	4.45931e-90	89.44	3	P:GO:0009691; F:GO:0102682; C:GO:0005829	P:cytokinin biosynthetic process; F:N6-(Delta2-isopentenyl)-adenosine 5'-monophosphate phosphoribohydrolase activity; C:cytosol	EC:3.2.2	Glycosylases
TRINITY_DN35123_c1_g2_i4	3922	pentatricopeptide repeat-containing protein MRL1, chloroplastic isoform X1	20	0	83.91	3	P:GO:0048255; C:GO:0009507; C:GO:0016021	P:mRNA stabilization; C:chloroplast; C:integral component of membrane
TRINITY_DN35123_c1_g1_i7	1508	cytokinin riboside 5'-monophosphate phosphoribohydrolase LOG8	20	4.10681e-90	89.44	3	P:GO:0009691; F:GO:0102682; C:GO:0005829	P:cytokinin biosynthetic process; F:N6-(Delta2-isopentenyl)-adenosine 5'-monophosphate phosphoribohydrolase activity; C:cytosol	EC:3.2.2	Glycosylases
TRINITY_DN35123_c1_g2_i5	2894	pentatricopeptide repeat-containing protein MRL1, chloroplastic isoform X1	20	0	81.27	1	C:GO:0016021	C:integral component of membrane
TRINITY_DN35123_c1_g1_i8	978	cytokinin riboside 5'-monophosphate phosphoribohydrolase LOG8	20	8.03213e-31	96.11	3	P:GO:0009691; F:GO:0102682; C:GO:0005829	P:cytokinin biosynthetic process; F:N6-(Delta2-isopentenyl)-adenosine 5'-monophosphate phosphoribohydrolase activity; C:cytosol	EC:3.2.2	Glycosylases
TRINITY_DN35123_c1_g2_i6	3347	pentatricopeptide repeat-containing protein MRL1, chloroplastic	20	0	75.07	1	C:GO:0016020	C:membrane
TRINITY_DN35123_c1_g2_i9	4057	pentatricopeptide repeat-containing protein MRL1, chloroplastic isoform X1	20	0	79.44	3	P:GO:0048255; C:GO:0009507; C:GO:0016021	P:mRNA stabilization; C:chloroplast; C:integral component of membrane
TRINITY_DN35123_c1_g3_i1	1124	pentatricopeptide repeat-containing protein MRL1, chloroplastic isoform X1	20	2.02356e-40	86.95	2	P:GO:0048255; C:GO:0009507	P:mRNA stabilization; C:chloroplast
TRINITY_DN35123_c1_g4_i1	681	ubiquitin receptor RAD23d-like isoform X2	20	5.5897e-69	71.37	8	P:GO:0006289; P:GO:0043161; F:GO:0003684; F:GO:0031593; F:GO:0043130; F:GO:0070628; C:GO:0005654; C:GO:0005829	P:nucleotide-excision repair; P:proteasome-mediated ubiquitin-dependent protein catabolic process; F:damaged DNA binding; F:polyubiquitin modification-dependent protein binding; F:ubiquitin binding; F:proteasome binding; C:nucleoplasm; C:cytosol
TRINITY_DN35123_c1_g1_i9	1696	cytokinin riboside 5'-monophosphate phosphoribohydrolase LOG8	20	1.92813e-86	89.52	3	P:GO:0009691; F:GO:0102682; C:GO:0005829	P:cytokinin biosynthetic process; F:N6-(Delta2-isopentenyl)-adenosine 5'-monophosphate phosphoribohydrolase activity; C:cytosol	EC:3.2.2	Glycosylases
TRINITY_DN35123_c1_g2_i11	3848	pentatricopeptide repeat-containing protein MRL1, chloroplastic isoform X1	20	0	77.96	2	P:GO:0048255; C:GO:0009507	P:mRNA stabilization; C:chloroplast
TRINITY_DN35123_c1_g2_i12	1035	pentatricopeptide repeat-containing protein MRL1, chloroplastic isoform X1	20	8.23533e-34	83.87	3	P:GO:0048255; F:GO:0016740; C:GO:0009507	P:mRNA stabilization; F:transferase activity; C:chloroplast	EC:2	Transferases
TRINITY_DN35123_c1_g2_i13	4150	pentatricopeptide repeat-containing protein MRL1, chloroplastic isoform X1	20	0	79.92	3	P:GO:0048255; C:GO:0009507; C:GO:0016021	P:mRNA stabilization; C:chloroplast; C:integral component of membrane
TRINITY_DN35123_c1_g5_i2	1136	cytokinin riboside 5'-monophosphate phosphoribohydrolase LOG8	20	3.20029e-128	88.27	3	P:GO:0009691; F:GO:0102682; C:GO:0005829	P:cytokinin biosynthetic process; F:N6-(Delta2-isopentenyl)-adenosine 5'-monophosphate phosphoribohydrolase activity; C:cytosol	EC:3.2.2	Glycosylases
TRINITY_DN35123_c1_g2_i14	3137	pentatricopeptide repeat-containing protein MRL1, chloroplastic isoform X1	20	0	86.55	3	P:GO:0048255; C:GO:0009507; C:GO:0016021	P:mRNA stabilization; C:chloroplast; C:integral component of membrane
TRINITY_DN35123_c1_g1_i10	753	cytokinin riboside 5'-monophosphate phosphoribohydrolase LOG8	20	2.62061e-70	89.34	3	P:GO:0009691; F:GO:0102682; C:GO:0005829	P:cytokinin biosynthetic process; F:N6-(Delta2-isopentenyl)-adenosine 5'-monophosphate phosphoribohydrolase activity; C:cytosol	EC:3.2.2	Glycosylases
TRINITY_DN35123_c1_g1_i11	1602	cytokinin riboside 5'-monophosphate phosphoribohydrolase LOG8	20	1.78853e-86	89.52	3	P:GO:0009691; F:GO:0102682; C:GO:0005829	P:cytokinin biosynthetic process; F:N6-(Delta2-isopentenyl)-adenosine 5'-monophosphate phosphoribohydrolase activity; C:cytosol	EC:3.2.2	Glycosylases
TRINITY_DN35123_c1_g5_i3	405	cytokinin riboside 5'-monophosphate phosphoribohydrolase LOG8	20	1.09175e-16	89.97	3	P:GO:0009691; F:GO:0102682; C:GO:0005829	P:cytokinin biosynthetic process; F:N6-(Delta2-isopentenyl)-adenosine 5'-monophosphate phosphoribohydrolase activity; C:cytosol	EC:3.2.2	Glycosylases
TRINITY_DN35123_c1_g4_i2	711	ubiquitin receptor RAD23d-like isoform X2	20	2.76122e-68	68.83	7	P:GO:0006281; P:GO:0043161; F:GO:0031593; F:GO:0043130; F:GO:0070628; C:GO:0005654; C:GO:0005829	P:DNA repair; P:proteasome-mediated ubiquitin-dependent protein catabolic process; F:polyubiquitin modification-dependent protein binding; F:ubiquitin binding; F:proteasome binding; C:nucleoplasm; C:cytosol
TRINITY_DN35123_c1_g2_i17	415	Pentatricopeptide repeat-containing protein MRL1 chloroplastic	20	6.73797e-23	81.57	3	P:GO:0048255; C:GO:0009507; C:GO:0016021	P:mRNA stabilization; C:chloroplast; C:integral component of membrane
TRINITY_DN35123_c1_g2_i18	589	pentatricopeptide repeat-containing protein MRL1, chloroplastic	20	1.65536e-53	82.4	3	P:GO:0048255; C:GO:0009507; C:GO:0016021	P:mRNA stabilization; C:chloroplast; C:integral component of membrane
TRINITY_DN35123_c1_g2_i19	4030	pentatricopeptide repeat-containing protein MRL1, chloroplastic isoform X1	20	0	80.2	3	P:GO:0048255; C:GO:0009507; C:GO:0016021	P:mRNA stabilization; C:chloroplast; C:integral component of membrane
TRINITY_DN35123_c1_g2_i20	4239	pentatricopeptide repeat-containing protein MRL1, chloroplastic isoform X1	20	0	83.91	3	P:GO:0048255; C:GO:0009507; C:GO:0016021	P:mRNA stabilization; C:chloroplast; C:integral component of membrane
TRINITY_DN35123_c1_g2_i22	549	pentatricopeptide repeat-containing protein MRL1, chloroplastic isoform X1	20	1.82694e-58	82.62	2	P:GO:0048255; C:GO:0009507	P:mRNA stabilization; C:chloroplast
TRINITY_DN35123_c1_g5_i4	1231	cytokinin riboside 5'-monophosphate phosphoribohydrolase LOG8-like	20	4.03221e-96	88.98	3	P:GO:0009691; F:GO:0102682; C:GO:0005829	P:cytokinin biosynthetic process; F:N6-(Delta2-isopentenyl)-adenosine 5'-monophosphate phosphoribohydrolase activity; C:cytosol	EC:3.2.2	Glycosylases
TRINITY_DN35123_c1_g2_i24	868	pentatricopeptide repeat-containing protein MRL1, chloroplastic isoform X1	20	6.99273e-117	81.64	3	P:GO:0048255; C:GO:0009507; C:GO:0016021	P:mRNA stabilization; C:chloroplast; C:integral component of membrane
TRINITY_DN35123_c1_g2_i25	3937	pentatricopeptide repeat-containing protein MRL1, chloroplastic isoform X1	20	0	77.83	3	P:GO:0048255; C:GO:0009507; C:GO:0016021	P:mRNA stabilization; C:chloroplast; C:integral component of membrane
TRINITY_DN35158_c0_g1_i1	352	ABC transporter B family member 1	20	2.80714e-23	73.48	16	P:GO:0008361; P:GO:0009637; P:GO:0009926; P:GO:0009958; P:GO:0010315; P:GO:0043481; P:GO:0048443; P:GO:0055085; P:GO:0060919; F:GO:0005524; F:GO:0010328; F:GO:0010329; F:GO:0042626; C:GO:0005886; C:GO:0009506; C:GO:0016021	P:regulation of cell size; P:response to blue light; P:auxin polar transport; P:positive gravitropism; P:auxin efflux; P:anthocyanin accumulation in tissues in response to UV light; P:stamen development; P:transmembrane transport; P:auxin influx; F:ATP binding; F:auxin influx transmembrane transporter activity; F:auxin efflux transmembrane transporter activity; F:ATPase-coupled transmembrane tran…	EC:7	Translocases
TRINITY_DN35158_c1_g1_i1	4386	ABC transporter B family member 1	20	0	88.71	5	P:GO:0055085; F:GO:0005524; F:GO:0042626; C:GO:0009507; C:GO:0016021	P:transmembrane transport; F:ATP binding; F:ATPase-coupled transmembrane transporter activity; C:chloroplast; C:integral component of membrane	EC:7	Translocases
TRINITY_DN35158_c1_g1_i2	4305	ABC transporter B family member 1	20	0	90.53	5	P:GO:0055085; F:GO:0005524; F:GO:0042626; C:GO:0009507; C:GO:0016021	P:transmembrane transport; F:ATP binding; F:ATPase-coupled transmembrane transporter activity; C:chloroplast; C:integral component of membrane	EC:7	Translocases
TRINITY_DN35158_c1_g1_i3	824	ABC transporter B family member 1	20	5.59527e-106	92.16	5	P:GO:0055085; F:GO:0005524; F:GO:0016787; F:GO:0042626; C:GO:0016021	P:transmembrane transport; F:ATP binding; F:hydrolase activity; F:ATPase-coupled transmembrane transporter activity; C:integral component of membrane	EC:3; EC:7	Hydrolases; Translocases
TRINITY_DN35158_c1_g1_i4	433	ABC transporter B family member 1	20	2.99303e-46	92.41	17	P:GO:0008361; P:GO:0009637; P:GO:0009926; P:GO:0009958; P:GO:0010315; P:GO:0043481; P:GO:0048443; P:GO:0055085; P:GO:0060919; F:GO:0005524; F:GO:0010328; F:GO:0010329; F:GO:0016787; F:GO:0042626; C:GO:0005886; C:GO:0009506; C:GO:0016021	P:regulation of cell size; P:response to blue light; P:auxin polar transport; P:positive gravitropism; P:auxin efflux; P:anthocyanin accumulation in tissues in response to UV light; P:stamen development; P:transmembrane transport; P:auxin influx; F:ATP binding; F:auxin influx transmembrane transporter activity; F:auxin efflux transmembrane transporter activity; F:hydrolase activity; F:ATPase-coup…	EC:3; EC:7	Hydrolases; Translocases
TRINITY_DN35158_c1_g1_i5	345	ATP binding cassette subfamily B member 1	20	8.92181e-56	93.48	5	P:GO:0055085; F:GO:0005524; F:GO:0016787; F:GO:0042626; C:GO:0016021	P:transmembrane transport; F:ATP binding; F:hydrolase activity; F:ATPase-coupled transmembrane transporter activity; C:integral component of membrane	EC:3; EC:7	Hydrolases; Translocases
TRINITY_DN35158_c1_g1_i6	4470	ABC transporter B family member 1	20	0	87.12	5	P:GO:0055085; F:GO:0005524; F:GO:0042626; C:GO:0009507; C:GO:0016021	P:transmembrane transport; F:ATP binding; F:ATPase-coupled transmembrane transporter activity; C:chloroplast; C:integral component of membrane	EC:7	Translocases
TRINITY_DN35158_c1_g1_i8	3663	ABC transporter B family member 1	20	0	92.78	5	P:GO:0055085; F:GO:0005524; F:GO:0042626; C:GO:0009507; C:GO:0016021	P:transmembrane transport; F:ATP binding; F:ATPase-coupled transmembrane transporter activity; C:chloroplast; C:integral component of membrane	EC:7	Translocases
TRINITY_DN35158_c1_g1_i10	1367	ABC transporter B family member 1	20	5.41265e-148	93.09	5	P:GO:0055085; F:GO:0005524; F:GO:0016787; F:GO:0042626; C:GO:0016021	P:transmembrane transport; F:ATP binding; F:hydrolase activity; F:ATPase-coupled transmembrane transporter activity; C:integral component of membrane	EC:3; EC:7	Hydrolases; Translocases
TRINITY_DN35158_c1_g1_i11	4393	ABC transporter B family member 1	20	0	93.06	5	P:GO:0055085; F:GO:0005524; F:GO:0042626; C:GO:0009507; C:GO:0016021	P:transmembrane transport; F:ATP binding; F:ATPase-coupled transmembrane transporter activity; C:chloroplast; C:integral component of membrane	EC:7	Translocases
TRINITY_DN35158_c1_g1_i12	2789	ABC transporter B family member 1	20	0	93.44	5	P:GO:0055085; F:GO:0005524; F:GO:0042626; C:GO:0009507; C:GO:0016021	P:transmembrane transport; F:ATP binding; F:ATPase-coupled transmembrane transporter activity; C:chloroplast; C:integral component of membrane	EC:7	Translocases
TRINITY_DN35154_c0_g1_i1	687	serine/threonine-protein kinase AFC2 isoform X1	20	1.48612e-29	73.74	3	P:GO:0006468; F:GO:0004674; F:GO:0005524	P:protein phosphorylation; F:protein serine/threonine kinase activity; F:ATP binding	EC:2.7.1	Transferring phosphorus-containing groups
TRINITY_DN35154_c0_g2_i1	1204	serine/threonine-protein kinase AFC2 isoform X1	20	0	88.64	3	P:GO:0006468; F:GO:0004674; F:GO:0005524	P:protein phosphorylation; F:protein serine/threonine kinase activity; F:ATP binding	EC:2.7.1	Transferring phosphorus-containing groups
TRINITY_DN35154_c0_g2_i2	926	serine/threonine-protein kinase AFC2 isoform X1	20	0	91.43	4	P:GO:0006468; F:GO:0004674; F:GO:0004712; F:GO:0005524	P:protein phosphorylation; F:protein serine/threonine kinase activity; F:protein serine/threonine/tyrosine kinase activity; F:ATP binding	EC:2.7.12.1	Dual-specificity kinase
TRINITY_DN35154_c0_g1_i2	498	serine/threonine-protein kinase AFC2 isoform X1	20	3.97289e-38	65.29	6	P:GO:0006139; P:GO:0006468; P:GO:0044281; P:GO:0072525; F:GO:0004672; F:GO:0043167	P:nucleobase-containing compound metabolic process; P:protein phosphorylation; P:small molecule metabolic process; P:pyridine-containing compound biosynthetic process; F:protein kinase activity; F:ion binding	EC:2.7.1	Transferring phosphorus-containing groups
TRINITY_DN35154_c0_g2_i3	999	serine/threonine-protein kinase AFC2 isoform X2	20	0	90.91	4	P:GO:0006468; F:GO:0004674; F:GO:0004712; F:GO:0005524	P:protein phosphorylation; F:protein serine/threonine kinase activity; F:protein serine/threonine/tyrosine kinase activity; F:ATP binding	EC:2.7.12.1	Dual-specificity kinase
TRINITY_DN35154_c0_g1_i3	481	serine/threonine-protein kinase AFC2 isoform X1	20	3.01006e-44	73.51	8	P:GO:0006468; P:GO:0009435; P:GO:0019805; F:GO:0004672; F:GO:0005524; F:GO:0008987; F:GO:0046872; F:GO:0051539	P:protein phosphorylation; P:NAD biosynthetic process; P:quinolinate biosynthetic process; F:protein kinase activity; F:ATP binding; F:quinolinate synthetase A activity; F:metal ion binding; F:4 iron, 4 sulfur cluster binding	EC:2.7.1; EC:2.5.1	Transferring phosphorus-containing groups; Transferring alkyl or aryl groups, other than methyl groups
TRINITY_DN35154_c0_g2_i5	1174	serine/threonine-protein kinase AFC2 isoform X1	20	0	90.82	4	P:GO:0006468; F:GO:0004674; F:GO:0004712; F:GO:0005524	P:protein phosphorylation; F:protein serine/threonine kinase activity; F:protein serine/threonine/tyrosine kinase activity; F:ATP binding	EC:2.7.12.1	Dual-specificity kinase
TRINITY_DN35154_c0_g1_i4	749	serine/threonine-protein kinase AFC2 isoform X1	20	4.16855e-87	79.01	8	P:GO:0006468; P:GO:0009435; P:GO:0019805; F:GO:0004672; F:GO:0005524; F:GO:0008987; F:GO:0046872; F:GO:0051539	P:protein phosphorylation; P:NAD biosynthetic process; P:quinolinate biosynthetic process; F:protein kinase activity; F:ATP binding; F:quinolinate synthetase A activity; F:metal ion binding; F:4 iron, 4 sulfur cluster binding	EC:2.7.1; EC:2.5.1	Transferring phosphorus-containing groups; Transferring alkyl or aryl groups, other than methyl groups
TRINITY_DN35154_c0_g2_i8	1707	serine/threonine-protein kinase AFC1-like isoform X3	20	1.41367e-153	89.46	5	P:GO:0006468; F:GO:0004674; F:GO:0004712; F:GO:0005524; C:GO:0016021	P:protein phosphorylation; F:protein serine/threonine kinase activity; F:protein serine/threonine/tyrosine kinase activity; F:ATP binding; C:integral component of membrane	EC:2.7.12.1	Dual-specificity kinase
TRINITY_DN35154_c0_g2_i10	324	serine/threonine-protein kinase AFC2-like isoform X1	20	6.6284e-15	58.25	1	F:GO:0016301	F:kinase activity	EC:2.7	Transferring phosphorus-containing groups
TRINITY_DN35154_c0_g2_i12	423	serine/threonine-protein kinase AFC2-like isoform X1	20	7.6324e-30	92.57	3	P:GO:0006468; F:GO:0004674; F:GO:0005524	P:protein phosphorylation; F:protein serine/threonine kinase activity; F:ATP binding	EC:2.7.1	Transferring phosphorus-containing groups
TRINITY_DN35154_c0_g1_i7	772	serine/threonine-protein kinase AFC2 isoform X2	20	1.57632e-103	87.75	3	P:GO:0006468; F:GO:0004672; F:GO:0005524	P:protein phosphorylation; F:protein kinase activity; F:ATP binding	EC:2.7.1	Transferring phosphorus-containing groups
TRINITY_DN35154_c0_g2_i13	1480	serine/threonine-protein kinase AFC1-like isoform X3	20	2.30523e-145	89.34	3	P:GO:0006468; F:GO:0004674; F:GO:0005524	P:protein phosphorylation; F:protein serine/threonine kinase activity; F:ATP binding	EC:2.7.1	Transferring phosphorus-containing groups
TRINITY_DN35154_c0_g2_i14	532	serine/threonine-protein kinase AFC2 isoform X1	20	1.01074e-23	94.76	3	P:GO:0006468; F:GO:0004674; F:GO:0005524	P:protein phosphorylation; F:protein serine/threonine kinase activity; F:ATP binding	EC:2.7.1	Transferring phosphorus-containing groups
TRINITY_DN35154_c0_g1_i8	1104	serine/threonine-protein kinase AFC2 isoform X1	20	5.99155e-75	66.77	6	P:GO:0006468; P:GO:0019363; F:GO:0000166; F:GO:0004672; F:GO:0043167; F:GO:0051536	P:protein phosphorylation; P:pyridine nucleotide biosynthetic process; F:nucleotide binding; F:protein kinase activity; F:ion binding; F:iron-sulfur cluster binding	EC:2.7.1	Transferring phosphorus-containing groups
TRINITY_DN35154_c0_g2_i16	1901	serine/threonine-protein kinase AFC2 isoform X1	20	0	88.14	3	P:GO:0006468; F:GO:0004674; F:GO:0005524	P:protein phosphorylation; F:protein serine/threonine kinase activity; F:ATP binding	EC:2.7.1	Transferring phosphorus-containing groups
TRINITY_DN35154_c0_g1_i9	340	serine/threonine-protein kinase AFC2 isoform X1	20	3.68225e-37	86.71	7	P:GO:0006468; F:GO:0004712; F:GO:0005506; F:GO:0005524; F:GO:0016705; F:GO:0020037; C:GO:0016021	P:protein phosphorylation; F:protein serine/threonine/tyrosine kinase activity; F:iron ion binding; F:ATP binding; F:oxidoreductase activity, acting on paired donors, with incorporation or reduction of molecular oxygen; F:heme binding; C:integral component of membrane	EC:2.7.12.1; EC:1.14	Dual-specificity kinase; Acting on paired donors, with incorporation or reduction of molecular oxygen. The oxygen incorporated need not be derived from O(2)
TRINITY_DN35154_c0_g2_i19	1226	serine/threonine-protein kinase AFC2 isoform X1	20	0	89.38	5	P:GO:0006397; P:GO:0046777; F:GO:0004674; F:GO:0004712; F:GO:0005524	P:mRNA processing; P:protein autophosphorylation; F:protein serine/threonine kinase activity; F:protein serine/threonine/tyrosine kinase activity; F:ATP binding	EC:2.7.12.1	Dual-specificity kinase
TRINITY_DN35154_c0_g2_i20	822	serine/threonine-protein kinase AFC2-like isoform X3	20	3.47986e-19	93.65	3	P:GO:0006468; F:GO:0004674; F:GO:0005524	P:protein phosphorylation; F:protein serine/threonine kinase activity; F:ATP binding	EC:2.7.1	Transferring phosphorus-containing groups
TRINITY_DN35154_c0_g2_i21	1708	serine/threonine-protein kinase AFC2-like isoform X1	20	0	91.37	4	P:GO:0006468; F:GO:0004674; F:GO:0004712; F:GO:0005524	P:protein phosphorylation; F:protein serine/threonine kinase activity; F:protein serine/threonine/tyrosine kinase activity; F:ATP binding	EC:2.7.12.1	Dual-specificity kinase
TRINITY_DN35154_c0_g2_i22	1737	serine/threonine-protein kinase AFC2-like isoform X2	20	2.09109e-159	89.7	5	P:GO:0006468; F:GO:0004674; F:GO:0004712; F:GO:0005524; C:GO:0016021	P:protein phosphorylation; F:protein serine/threonine kinase activity; F:protein serine/threonine/tyrosine kinase activity; F:ATP binding; C:integral component of membrane	EC:2.7.12.1	Dual-specificity kinase
TRINITY_DN35154_c0_g1_i12	1197	serine/threonine-protein kinase AFC2 isoform X3	20	3.33084e-127	85.74	3	P:GO:0006468; F:GO:0004672; F:GO:0005524	P:protein phosphorylation; F:protein kinase activity; F:ATP binding	EC:2.7.1	Transferring phosphorus-containing groups
TRINITY_DN35154_c0_g1_i14	458	serine/threonine-protein kinase AFC2 isoform X1	20	9.71645e-23	76.14	8	P:GO:0006468; P:GO:0009435; P:GO:0019805; F:GO:0004672; F:GO:0005524; F:GO:0008987; F:GO:0046872; F:GO:0051539	P:protein phosphorylation; P:NAD biosynthetic process; P:quinolinate biosynthetic process; F:protein kinase activity; F:ATP binding; F:quinolinate synthetase A activity; F:metal ion binding; F:4 iron, 4 sulfur cluster binding	EC:2.7.1; EC:2.5.1	Transferring phosphorus-containing groups; Transferring alkyl or aryl groups, other than methyl groups
TRINITY_DN35154_c0_g2_i25	1342	serine/threonine-protein kinase AFC2 isoform X1	20	0	90.39	5	P:GO:0006397; P:GO:0046777; F:GO:0004674; F:GO:0004712; F:GO:0005524	P:mRNA processing; P:protein autophosphorylation; F:protein serine/threonine kinase activity; F:protein serine/threonine/tyrosine kinase activity; F:ATP binding	EC:2.7.12.1	Dual-specificity kinase
TRINITY_DN35154_c0_g1_i16	485	serine/threonine-protein kinase AFC2 isoform X2	20	4.22561e-88	89.48	3	P:GO:0006468; F:GO:0004672; F:GO:0005524	P:protein phosphorylation; F:protein kinase activity; F:ATP binding	EC:2.7.1	Transferring phosphorus-containing groups
TRINITY_DN35154_c0_g1_i17	632	serine/threonine-protein kinase AFC2 isoform X1	20	3.93166e-81	85.08	8	P:GO:0006397; P:GO:0046777; F:GO:0004674; F:GO:0005506; F:GO:0005524; F:GO:0016705; F:GO:0020037; C:GO:0016021	P:mRNA processing; P:protein autophosphorylation; F:protein serine/threonine kinase activity; F:iron ion binding; F:ATP binding; F:oxidoreductase activity, acting on paired donors, with incorporation or reduction of molecular oxygen; F:heme binding; C:integral component of membrane	EC:2.7.1; EC:1.14	Transferring phosphorus-containing groups; Acting on paired donors, with incorporation or reduction of molecular oxygen. The oxygen incorporated need not be derived from O(2)
TRINITY_DN35154_c0_g1_i18	778	serine/threonine-protein kinase AFC2 isoform X1	20	9.735e-48	86.49	8	P:GO:0006468; P:GO:0009435; P:GO:0019805; F:GO:0004672; F:GO:0005524; F:GO:0008987; F:GO:0046872; F:GO:0051539	P:protein phosphorylation; P:NAD biosynthetic process; P:quinolinate biosynthetic process; F:protein kinase activity; F:ATP binding; F:quinolinate synthetase A activity; F:metal ion binding; F:4 iron, 4 sulfur cluster binding	EC:2.7.1; EC:2.5.1	Transferring phosphorus-containing groups; Transferring alkyl or aryl groups, other than methyl groups
TRINITY_DN35154_c0_g2_i27	2017	serine/threonine-protein kinase AFC2 isoform X1	20	0	87.9	3	P:GO:0006468; F:GO:0004674; F:GO:0005524	P:protein phosphorylation; F:protein serine/threonine kinase activity; F:ATP binding	EC:2.7.1	Transferring phosphorus-containing groups
TRINITY_DN35173_c0_g1_i1	2147	probable cyclic nucleotide-gated ion channel 14	20	0	85.18	3	P:GO:0071805; F:GO:0005249; C:GO:0016021	P:potassium ion transmembrane transport; F:voltage-gated potassium channel activity; C:integral component of membrane	EC:7	Translocases
TRINITY_DN35173_c0_g2_i1	2417	cyclic nucleotide-gated ion channel 17-like	20	0	75.72	4	P:GO:0006813; P:GO:0034220; F:GO:0005216; C:GO:0016020	P:potassium ion transport; P:ion transmembrane transport; F:ion channel activity; C:membrane	EC:7	Translocases
TRINITY_DN35173_c0_g2_i2	1131	cyclic nucleotide-gated ion channel 17	20	4.37328e-62	71.14	4	P:GO:0006813; P:GO:0034220; F:GO:0005216; C:GO:0016021	P:potassium ion transport; P:ion transmembrane transport; F:ion channel activity; C:integral component of membrane	EC:7	Translocases
TRINITY_DN35173_c0_g1_i2	389	probable cyclic nucleotide-gated ion channel 14	20	9.85374e-52	72.43	3	P:GO:0071805; F:GO:0005249; C:GO:0016021	P:potassium ion transmembrane transport; F:voltage-gated potassium channel activity; C:integral component of membrane	EC:7	Translocases
TRINITY_DN35173_c0_g1_i3	2224	probable cyclic nucleotide-gated ion channel 14	20	0	83.67	3	P:GO:0071805; F:GO:0005249; C:GO:0016021	P:potassium ion transmembrane transport; F:voltage-gated potassium channel activity; C:integral component of membrane	EC:7	Translocases
TRINITY_DN35173_c1_g2_i5	2923	probable cyclic nucleotide-gated ion channel 6	20	0	84.39	8	P:GO:0016310; P:GO:0071805; F:GO:0005249; F:GO:0016301; F:GO:0030552; F:GO:0030553; C:GO:0005886; C:GO:0016021	P:phosphorylation; P:potassium ion transmembrane transport; F:voltage-gated potassium channel activity; F:kinase activity; F:cAMP binding; F:cGMP binding; C:plasma membrane; C:integral component of membrane	EC:2.7; EC:7	Transferring phosphorus-containing groups; Translocases
TRINITY_DN35173_c1_g4_i1	399	probable cyclic nucleotide-gated ion channel 5	20	3.27785e-40	88.9	6	P:GO:0071805; F:GO:0005249; F:GO:0030552; F:GO:0030553; C:GO:0005886; C:GO:0016021	P:potassium ion transmembrane transport; F:voltage-gated potassium channel activity; F:cAMP binding; F:cGMP binding; C:plasma membrane; C:integral component of membrane	EC:7	Translocases
TRINITY_DN35173_c1_g2_i6	1951	probable cyclic nucleotide-gated ion channel 6	20	0	84.72	6	P:GO:0071805; F:GO:0005249; F:GO:0030552; F:GO:0030553; C:GO:0005886; C:GO:0016021	P:potassium ion transmembrane transport; F:voltage-gated potassium channel activity; F:cAMP binding; F:cGMP binding; C:plasma membrane; C:integral component of membrane	EC:7	Translocases
TRINITY_DN35173_c1_g2_i7	970	probable cyclic nucleotide-gated ion channel 6	20	5.67266e-121	82.41	8	P:GO:0016310; P:GO:0071805; F:GO:0005249; F:GO:0016301; F:GO:0030552; F:GO:0030553; C:GO:0005886; C:GO:0016021	P:phosphorylation; P:potassium ion transmembrane transport; F:voltage-gated potassium channel activity; F:kinase activity; F:cAMP binding; F:cGMP binding; C:plasma membrane; C:integral component of membrane	EC:2.7; EC:7	Transferring phosphorus-containing groups; Translocases
TRINITY_DN35152_c0_g1_i3	319	protein NETWORKED 1A-like	20	7.54221e-15	91.31	4	F:GO:0051015; C:GO:0005840; C:GO:0005886; C:GO:0016021	F:actin filament binding; C:ribosome; C:plasma membrane; C:integral component of membrane
TRINITY_DN35152_c0_g1_i4	1036	protein NETWORKED 1A	20	2.90723e-75	63.83	1	C:GO:0016020	C:membrane
TRINITY_DN35145_c1_g1_i2	1239	activating signal cointegrator 1 complex subunit 1 isoform X3	20	2.17668e-81	78.05	2	P:GO:0006355; F:GO:0003723	P:regulation of transcription, DNA-templated; F:RNA binding
TRINITY_DN35145_c1_g1_i10	2762	activating signal cointegrator 1 complex subunit 1 isoform X3	20	3.26044e-159	61.96	1	F:GO:0003676	F:nucleic acid binding
TRINITY_DN35145_c1_g1_i11	608	activating signal cointegrator 1 complex subunit 1 isoform X3	20	2.57595e-52	84.5	2	P:GO:0006355; F:GO:0003723	P:regulation of transcription, DNA-templated; F:RNA binding
TRINITY_DN35145_c1_g1_i12	2551	activating signal cointegrator 1 complex subunit 1 isoform X3	20	4.51811e-166	65.36	1	F:GO:0003723	F:RNA binding
TRINITY_DN35145_c1_g1_i14	747	activating signal cointegrator 1 complex subunit 1 isoform X3	20	1.10292e-47	68.39	2	F:GO:0003676; C:GO:0043231	F:nucleic acid binding; C:intracellular membrane-bounded organelle
TRINITY_DN35145_c1_g1_i17	1236	activating signal cointegrator 1 complex subunit 1 isoform X2	20	1.97562e-45	82.51	2	P:GO:0006355; F:GO:0003723	P:regulation of transcription, DNA-templated; F:RNA binding
TRINITY_DN35145_c1_g1_i20	2343	Activating signal cointegrator 1 complex subunit 1	20	5.12487e-179	64.86	1	F:GO:0003676	F:nucleic acid binding
TRINITY_DN35145_c1_g1_i21	993	activating signal cointegrator 1 complex subunit 1 isoform X2	20	1.55765e-102	88.05	3	P:GO:0006355; F:GO:0003723; F:GO:0016874	P:regulation of transcription, DNA-templated; F:RNA binding; F:ligase activity	EC:6	Ligases
TRINITY_DN35166_c3_g3_i1	507	protein HESO1-like	20	4.65015e-25	70.42	3	P:GO:0071076; F:GO:0050265; C:GO:0110165	P:RNA 3' uridylation; F:RNA uridylyltransferase activity; C:cellular anatomical entity	EC:2.7.7.52	RNA uridylyltransferase
TRINITY_DN35166_c3_g1_i2	1729	protein HESO1 isoform X1	20	4.44788e-117	69.81	3	P:GO:0071076; F:GO:0050265; C:GO:0005622	P:RNA 3' uridylation; F:RNA uridylyltransferase activity; C:intracellular anatomical structure	EC:2.7.7.52	RNA uridylyltransferase
TRINITY_DN35166_c3_g2_i2	824	protein HESO1 isoform X1	20	8.2858e-15	64.71	2	P:GO:0031123; F:GO:0016779	P:RNA 3'-end processing; F:nucleotidyltransferase activity	EC:2.7.7	Transferring phosphorus-containing groups
TRINITY_DN35166_c3_g3_i2	609	protein HESO1-like	20	1.37011e-24	70.08	3	P:GO:0071076; F:GO:0050265; C:GO:0110165	P:RNA 3' uridylation; F:RNA uridylyltransferase activity; C:cellular anatomical entity	EC:2.7.7.52	RNA uridylyltransferase
TRINITY_DN35166_c3_g1_i6	1468	protein HESO1 isoform X1	20	2.76477e-129	64.77	3	P:GO:0071076; F:GO:0050265; C:GO:0110165	P:RNA 3' uridylation; F:RNA uridylyltransferase activity; C:cellular anatomical entity	EC:2.7.7.52	RNA uridylyltransferase
TRINITY_DN35166_c3_g1_i9	1805	protein HESO1 isoform X1	20	8.44999e-104	70.53	3	P:GO:0071076; F:GO:0050265; C:GO:0005622	P:RNA 3' uridylation; F:RNA uridylyltransferase activity; C:intracellular anatomical structure	EC:2.7.7.52	RNA uridylyltransferase
TRINITY_DN35166_c3_g1_i10	361	protein HESO1	20	6.65649e-47	78.03	4	P:GO:0060964; P:GO:0071076; F:GO:0050265; C:GO:0005737	P:regulation of gene silencing by miRNA; P:RNA 3' uridylation; F:RNA uridylyltransferase activity; C:cytoplasm	EC:2.7.7.52	RNA uridylyltransferase
TRINITY_DN35166_c3_g1_i12	688	protein HESO1 isoform X1	20	2.31488e-81	69.05	3	P:GO:0071076; F:GO:0050265; C:GO:0005622	P:RNA 3' uridylation; F:RNA uridylyltransferase activity; C:intracellular anatomical structure	EC:2.7.7.52	RNA uridylyltransferase
TRINITY_DN35109_c0_g1_i1	575	single myb histone 6-like	20	3.85199e-77	80.3	5	P:GO:0006334; F:GO:0003691; C:GO:0000781; C:GO:0000786; C:GO:0005730	P:nucleosome assembly; F:double-stranded telomeric DNA binding; C:chromosome, telomeric region; C:nucleosome; C:nucleolus
TRINITY_DN35109_c0_g2_i1	1531	single myb histone 5 isoform X1	20	3.93808e-119	81.99	5	P:GO:0006334; F:GO:0003691; C:GO:0000781; C:GO:0000786; C:GO:0005730	P:nucleosome assembly; F:double-stranded telomeric DNA binding; C:chromosome, telomeric region; C:nucleosome; C:nucleolus
TRINITY_DN35109_c0_g2_i3	1584	single myb histone 5 isoform X1	20	3.95844e-97	75.42	2	F:GO:0003677; C:GO:0005694	F:DNA binding; C:chromosome
TRINITY_DN35109_c0_g2_i4	449	single myb histone 6-like	20	1.72772e-49	80	5	P:GO:0006334; F:GO:0003691; C:GO:0000781; C:GO:0000786; C:GO:0005730	P:nucleosome assembly; F:double-stranded telomeric DNA binding; C:chromosome, telomeric region; C:nucleosome; C:nucleolus
TRINITY_DN35109_c0_g4_i1	1029	single myb histone 6-like	20	1.44401e-106	78.85	5	P:GO:0006334; F:GO:0003691; C:GO:0000781; C:GO:0000786; C:GO:0005730	P:nucleosome assembly; F:double-stranded telomeric DNA binding; C:chromosome, telomeric region; C:nucleosome; C:nucleolus
TRINITY_DN35109_c0_g2_i5	1306	single myb histone 5 isoform X1	20	6.0617e-83	77.13	5	P:GO:0006334; F:GO:0003691; C:GO:0000781; C:GO:0000786; C:GO:0005730	P:nucleosome assembly; F:double-stranded telomeric DNA binding; C:chromosome, telomeric region; C:nucleosome; C:nucleolus
TRINITY_DN35109_c0_g2_i6	325	telomere repeat-binding factor 1-like	20	3.97131e-27	85.63	5	P:GO:0006334; F:GO:0003691; C:GO:0000781; C:GO:0000786; C:GO:0005730	P:nucleosome assembly; F:double-stranded telomeric DNA binding; C:chromosome, telomeric region; C:nucleosome; C:nucleolus
TRINITY_DN35109_c0_g2_i7	635	single myb histone 5 isoform X1	20	1.05145e-39	71.18	2	F:GO:0003677; C:GO:0005694	F:DNA binding; C:chromosome
TRINITY_DN35109_c0_g4_i2	1023	single myb histone 6-like	20	1.87398e-114	78.08	5	P:GO:0006334; F:GO:0003691; C:GO:0000781; C:GO:0000786; C:GO:0005730	P:nucleosome assembly; F:double-stranded telomeric DNA binding; C:chromosome, telomeric region; C:nucleosome; C:nucleolus
TRINITY_DN35109_c0_g2_i9	344	single myb histone 6-like	20	1.34622e-25	91.25	6	P:GO:0006334; F:GO:0003691; C:GO:0000781; C:GO:0000786; C:GO:0005730; C:GO:0016021	P:nucleosome assembly; F:double-stranded telomeric DNA binding; C:chromosome, telomeric region; C:nucleosome; C:nucleolus; C:integral component of membrane
TRINITY_DN35109_c0_g2_i10	645	single myb histone 5 isoform X1	20	3.30593e-59	76.46	5	P:GO:0006334; F:GO:0003691; C:GO:0000781; C:GO:0000786; C:GO:0005730	P:nucleosome assembly; F:double-stranded telomeric DNA binding; C:chromosome, telomeric region; C:nucleosome; C:nucleolus
TRINITY_DN35109_c0_g2_i11	1521	single myb histone 5 isoform X1	20	2.10336e-97	75.42	2	F:GO:0003677; C:GO:0005694	F:DNA binding; C:chromosome
TRINITY_DN35109_c0_g2_i12	1910	single myb histone 5 isoform X1	20	8.38125e-118	81.86	5	P:GO:0006334; F:GO:0003691; C:GO:0000781; C:GO:0000786; C:GO:0005730	P:nucleosome assembly; F:double-stranded telomeric DNA binding; C:chromosome, telomeric region; C:nucleosome; C:nucleolus
TRINITY_DN35109_c0_g2_i14	505	single myb histone 5-like isoform X1	20	2.38478e-22	67.35	2	F:GO:0003677; C:GO:0005694	F:DNA binding; C:chromosome
TRINITY_DN35109_c0_g2_i16	1423	single myb histone 5 isoform X1	20	5.07869e-98	75.63	2	F:GO:0003677; C:GO:0005694	F:DNA binding; C:chromosome
TRINITY_DN35109_c0_g2_i17	1315	single myb histone 5 isoform X1	20	4.50459e-83	77.15	5	P:GO:0006334; F:GO:0003691; C:GO:0000781; C:GO:0000786; C:GO:0005730	P:nucleosome assembly; F:double-stranded telomeric DNA binding; C:chromosome, telomeric region; C:nucleosome; C:nucleolus
TRINITY_DN35109_c0_g2_i19	775	single myb histone 5 isoform X1	20	4.50327e-75	77.87	5	P:GO:0006334; F:GO:0003691; C:GO:0000781; C:GO:0000786; C:GO:0005730	P:nucleosome assembly; F:double-stranded telomeric DNA binding; C:chromosome, telomeric region; C:nucleosome; C:nucleolus
TRINITY_DN35109_c0_g2_i20	353	single myb histone 5 isoform X1	20	7.76679e-31	76.65	5	P:GO:0006334; F:GO:0003691; C:GO:0000781; C:GO:0000786; C:GO:0005730	P:nucleosome assembly; F:double-stranded telomeric DNA binding; C:chromosome, telomeric region; C:nucleosome; C:nucleolus
TRINITY_DN35151_c0_g2_i1	625	cold-regulated 413 inner membrane protein 1, chloroplastic-like	20	3.31498e-29	77.12	1	C:GO:0016021	C:integral component of membrane
TRINITY_DN35151_c0_g2_i2	1041	cold-regulated 413 inner membrane protein 1, chloroplastic-like	20	1.98929e-79	82.78	1	C:GO:0016021	C:integral component of membrane
TRINITY_DN35151_c0_g1_i3	852	protein indeterminate-domain 1-like	20	3.18741e-75	93.68	3	P:GO:0006355; F:GO:0003700; F:GO:0046872	P:regulation of transcription, DNA-templated; F:DNA-binding transcription factor activity; F:metal ion binding
TRINITY_DN35151_c0_g5_i1	1807	protein indeterminate-domain 5, chloroplastic-like	20	1.86168e-121	75.67	3	P:GO:0006355; F:GO:0003700; F:GO:0046872	P:regulation of transcription, DNA-templated; F:DNA-binding transcription factor activity; F:metal ion binding
TRINITY_DN35151_c0_g1_i4	931	regulatory protein SWI5	20	3.39591e-62	99.14	3	P:GO:0006355; F:GO:0003700; F:GO:0046872	P:regulation of transcription, DNA-templated; F:DNA-binding transcription factor activity; F:metal ion binding
TRINITY_DN35151_c0_g2_i4	1110	cold-regulated 413 inner membrane protein 1, chloroplastic	20	3.40146e-79	84.78	1	C:GO:0016021	C:integral component of membrane
TRINITY_DN35151_c0_g4_i2	430	cold-regulated 413 inner membrane protein 1, chloroplastic	20	2.76682e-35	79.41	1	C:GO:0016021	C:integral component of membrane
TRINITY_DN35151_c0_g1_i5	755	protein indeterminate-domain 2-like	20	4.80498e-80	86.82	1	F:GO:0046872	F:metal ion binding
TRINITY_DN35151_c0_g5_i2	1898	indeterminate domain p1	20	1.97412e-115	60.65	1	F:GO:0046872	F:metal ion binding
TRINITY_DN35151_c0_g1_i6	657	protein indeterminate-domain 2-like	20	1.30056e-85	87.43	1	F:GO:0046872	F:metal ion binding
TRINITY_DN35151_c0_g1_i7	432	Protein indeterminate-domain 1	20	3.41981e-65	90.68	3	P:GO:0006355; F:GO:0003700; F:GO:0046872	P:regulation of transcription, DNA-templated; F:DNA-binding transcription factor activity; F:metal ion binding
TRINITY_DN35184_c0_g1_i3	2967	splicing factor 3B subunit 3	20	0	75.89	3	P:GO:0000398; F:GO:0030620; C:GO:0005686	P:mRNA splicing, via spliceosome; F:U2 snRNA binding; C:U2 snRNP
TRINITY_DN35184_c0_g1_i6	961	splicing factor 3B subunit 3 isoform X3	20	2.81683e-112	75.68	3	P:GO:0000398; F:GO:0030620; C:GO:0005686	P:mRNA splicing, via spliceosome; F:U2 snRNA binding; C:U2 snRNP
TRINITY_DN35184_c0_g1_i9	4599	splicing factor 3B subunit 3	20	0	75.07	3	P:GO:0000398; F:GO:0030620; C:GO:0005686	P:mRNA splicing, via spliceosome; F:U2 snRNA binding; C:U2 snRNP
TRINITY_DN35184_c0_g1_i10	511	splicing factor 3B subunit 3 isoform X2	20	4.65331e-55	83.16	3	P:GO:0000398; F:GO:0030620; C:GO:0005686	P:mRNA splicing, via spliceosome; F:U2 snRNA binding; C:U2 snRNP
TRINITY_DN35184_c0_g1_i11	4630	splicing factor 3B subunit 3	20	0	74.76	3	P:GO:0000398; F:GO:0030620; C:GO:0005686	P:mRNA splicing, via spliceosome; F:U2 snRNA binding; C:U2 snRNP
TRINITY_DN35184_c0_g1_i16	1071	splicing factor 3B subunit 3 isoform X3	20	1.20342e-156	75.84	3	P:GO:0000398; F:GO:0030620; C:GO:0005686	P:mRNA splicing, via spliceosome; F:U2 snRNA binding; C:U2 snRNP
TRINITY_DN35184_c0_g1_i19	4521	splicing factor 3B subunit 3	20	0	73.86	3	P:GO:0000398; F:GO:0030620; C:GO:0005686	P:mRNA splicing, via spliceosome; F:U2 snRNA binding; C:U2 snRNP
TRINITY_DN35195_c3_g2_i1	667	Retrovirus-related Pol polyprotein from transposon TNT 1-94	20	1.03121e-29	66.04	9	P:GO:0006807; P:GO:0043170; P:GO:0044237; P:GO:0044238; F:GO:0008233; F:GO:0016740; F:GO:0097159; F:GO:1901363; C:GO:0016020	P:nitrogen compound metabolic process; P:macromolecule metabolic process; P:cellular metabolic process; P:primary metabolic process; F:peptidase activity; F:transferase activity; F:organic cyclic compound binding; F:heterocyclic compound binding; C:membrane	EC:3.4; EC:2	Acting on peptide bonds (peptidases); Transferases
TRINITY_DN35195_c5_g1_i1	671	Chloroplast protein HCF243	20	2.3456e-39	93.49	5	P:GO:0010196; F:GO:0016787; C:GO:0009534; C:GO:0009570; C:GO:0042651	P:nonphotochemical quenching; F:hydrolase activity; C:chloroplast thylakoid; C:chloroplast stroma; C:thylakoid membrane	EC:3	Hydrolases
TRINITY_DN35195_c5_g1_i2	1835	NHL repeat-containing protein 2 isoform X1	20	0	87.12	6	P:GO:0010196; F:GO:0008801; F:GO:0016787; C:GO:0009534; C:GO:0009570; C:GO:0042651	P:nonphotochemical quenching; F:beta-phosphoglucomutase activity; F:hydrolase activity; C:chloroplast thylakoid; C:chloroplast stroma; C:thylakoid membrane	EC:3; EC:5.4.2.6	Hydrolases; Beta-phosphoglucomutase
TRINITY_DN35195_c5_g1_i5	1912	NHL repeat-containing protein 2 isoform X1	20	0	92	5	P:GO:0010196; F:GO:0016787; C:GO:0009534; C:GO:0009570; C:GO:0042651	P:nonphotochemical quenching; F:hydrolase activity; C:chloroplast thylakoid; C:chloroplast stroma; C:thylakoid membrane	EC:3	Hydrolases
TRINITY_DN35195_c5_g1_i6	1589	NHL repeat-containing protein 2 isoform X1	20	0	87.04	5	P:GO:0010196; F:GO:0016787; C:GO:0009534; C:GO:0009570; C:GO:0042651	P:nonphotochemical quenching; F:hydrolase activity; C:chloroplast thylakoid; C:chloroplast stroma; C:thylakoid membrane	EC:3	Hydrolases
TRINITY_DN35195_c5_g1_i7	1376	NHL repeat-containing protein 2 isoform X1	20	0	88.42	5	P:GO:0010196; F:GO:0016787; C:GO:0009534; C:GO:0009570; C:GO:0042651	P:nonphotochemical quenching; F:hydrolase activity; C:chloroplast thylakoid; C:chloroplast stroma; C:thylakoid membrane	EC:3	Hydrolases
TRINITY_DN35195_c5_g1_i8	566	protein SUPPRESSOR OF QUENCHING 1, chloroplastic	20	7.39693e-19	76.13	2	F:GO:0016787; C:GO:0009507	F:hydrolase activity; C:chloroplast	EC:3	Hydrolases
TRINITY_DN35195_c5_g1_i9	618	NHL repeat-containing protein 2 isoform X1	20	2.45786e-43	77.08	3	F:GO:0016787; C:GO:0009507; C:GO:0009579	F:hydrolase activity; C:chloroplast; C:thylakoid	EC:3	Hydrolases
TRINITY_DN35195_c5_g1_i10	2297	protein SUPPRESSOR OF QUENCHING 1, chloroplastic isoform X3	20	6.93733e-175	88.35	5	P:GO:0010196; F:GO:0016787; C:GO:0009534; C:GO:0009570; C:GO:0042651	P:nonphotochemical quenching; F:hydrolase activity; C:chloroplast thylakoid; C:chloroplast stroma; C:thylakoid membrane	EC:3	Hydrolases
TRINITY_DN35195_c5_g1_i11	752	NHL repeat-containing protein 2 isoform X1	20	7.71956e-79	86.5	1	F:GO:0016787	F:hydrolase activity	EC:3	Hydrolases
TRINITY_DN35195_c5_g1_i12	2385	NHL repeat-containing protein 2 isoform X1	20	0	86.81	5	P:GO:0010196; F:GO:0016787; C:GO:0009534; C:GO:0009570; C:GO:0042651	P:nonphotochemical quenching; F:hydrolase activity; C:chloroplast thylakoid; C:chloroplast stroma; C:thylakoid membrane	EC:3	Hydrolases
TRINITY_DN35195_c5_g1_i13	2344	NHL repeat-containing protein 2 isoform X1	20	4.39897e-178	86.92	5	P:GO:0010196; F:GO:0016787; C:GO:0009534; C:GO:0009570; C:GO:0042651	P:nonphotochemical quenching; F:hydrolase activity; C:chloroplast thylakoid; C:chloroplast stroma; C:thylakoid membrane	EC:3	Hydrolases
TRINITY_DN35195_c5_g1_i14	475	protein SUPPRESSOR OF QUENCHING 1, chloroplastic isoform X2	20	1.61471e-22	74.87	2	F:GO:0016787; C:GO:0009507	F:hydrolase activity; C:chloroplast	EC:3	Hydrolases
TRINITY_DN35195_c5_g1_i17	2492	NHL repeat-containing protein 2 isoform X1	20	0	86.81	5	P:GO:0010196; F:GO:0016787; C:GO:0009534; C:GO:0009570; C:GO:0042651	P:nonphotochemical quenching; F:hydrolase activity; C:chloroplast thylakoid; C:chloroplast stroma; C:thylakoid membrane	EC:3	Hydrolases
TRINITY_DN35195_c5_g1_i19	1611	NHL repeat-containing protein 2 isoform X1	20	0	71.93	1	C:GO:0009507	C:chloroplast
TRINITY_DN35195_c5_g1_i20	1325	protein SUPPRESSOR OF QUENCHING 1, chloroplastic	20	0	87.52	1	F:GO:0016787	F:hydrolase activity	EC:3	Hydrolases
TRINITY_DN35195_c5_g1_i21	2451	NHL repeat-containing protein 2 isoform X1	20	4.61767e-178	86.92	5	P:GO:0010196; F:GO:0016787; C:GO:0009534; C:GO:0009570; C:GO:0042651	P:nonphotochemical quenching; F:hydrolase activity; C:chloroplast thylakoid; C:chloroplast stroma; C:thylakoid membrane	EC:3	Hydrolases
TRINITY_DN35195_c5_g1_i22	583	NHL repeat-containing protein 2	20	1.14565e-31	63.86	1	F:GO:0003824	F:catalytic activity
TRINITY_DN35128_c0_g3_i1	464	myb-related protein 3R-1-like isoform X1	20	4.58853e-34	60.11	2	F:GO:0005488; C:GO:0110165	F:binding; C:cellular anatomical entity
TRINITY_DN35128_c0_g4_i1	891	myb-related protein 3R-1-like isoform X1	20	2.7333e-36	62.78	3	P:GO:0006355; F:GO:0005488; C:GO:0110165	P:regulation of transcription, DNA-templated; F:binding; C:cellular anatomical entity
TRINITY_DN35128_c0_g2_i3	529	myb-related protein 3R-1-like isoform X1	20	3.11798e-104	89.36	7	P:GO:0006357; P:GO:0009409; P:GO:0045893; P:GO:1901002; P:GO:1902584; F:GO:0000978; F:GO:0000981	P:regulation of transcription by RNA polymerase II; P:response to cold; P:positive regulation of transcription, DNA-templated; P:positive regulation of response to salt stress; P:positive regulation of response to water deprivation; F:RNA polymerase II cis-regulatory region sequence-specific DNA binding; F:DNA-binding transcription factor activity, RNA polymerase II-specific
TRINITY_DN35128_c0_g1_i8	640	glutamyl-tRNA reductase 2	20	3.49308e-45	80.04	3	P:GO:0006782; F:GO:0008883; F:GO:0050661	P:protoporphyrinogen IX biosynthetic process; F:glutamyl-tRNA reductase activity; F:NADP binding	EC:1.2.1.70	Glutamyl-tRNA reductase
TRINITY_DN35128_c0_g5_i2	511	transcription factor MYB3R-3	20	2.72119e-26	77.03	8	P:GO:0006357; P:GO:0009409; P:GO:0045893; P:GO:1901002; P:GO:1902584; F:GO:0000978; F:GO:0000981; C:GO:0016020	P:regulation of transcription by RNA polymerase II; P:response to cold; P:positive regulation of transcription, DNA-templated; P:positive regulation of response to salt stress; P:positive regulation of response to water deprivation; F:RNA polymerase II cis-regulatory region sequence-specific DNA binding; F:DNA-binding transcription factor activity, RNA polymerase II-specific; C:membrane
TRINITY_DN35128_c0_g1_i13	819	glutamyl-tRNA reductase 2	20	6.44863e-46	71.49	3	P:GO:0006782; F:GO:0008883; F:GO:0050661	P:protoporphyrinogen IX biosynthetic process; F:glutamyl-tRNA reductase activity; F:NADP binding	EC:1.2.1.70	Glutamyl-tRNA reductase
TRINITY_DN35128_c0_g2_i6	2118	myb-related protein 3R-1-like isoform X1	20	0	66.13	2	P:GO:0006355; F:GO:0043565	P:regulation of transcription, DNA-templated; F:sequence-specific DNA binding
TRINITY_DN35114_c0_g1_i2	855	chaperone protein dnaJ C76, chloroplastic	20	3.45913e-116	80.01	4	P:GO:0022900; F:GO:0005506; F:GO:0009055; F:GO:0051536	P:electron transport chain; F:iron ion binding; F:electron transfer activity; F:iron-sulfur cluster binding	EC:1	Oxidoreductases
TRINITY_DN35114_c0_g1_i3	1918	chaperone protein dnaJ C76, chloroplastic	20	1.89143e-132	79.66	4	P:GO:0022900; F:GO:0005506; F:GO:0009055; F:GO:0051536	P:electron transport chain; F:iron ion binding; F:electron transfer activity; F:iron-sulfur cluster binding	EC:1	Oxidoreductases
TRINITY_DN35114_c0_g2_i1	366	pyrophosphate--fructose 6-phosphate 1-phosphotransferase subunit beta 1	20	8.11699e-47	93.99	10	P:GO:0006002; P:GO:0009749; P:GO:0015979; P:GO:0046835; P:GO:0061615; F:GO:0003872; F:GO:0005524; F:GO:0046872; F:GO:0047334; C:GO:0005829	P:fructose 6-phosphate metabolic process; P:response to glucose; P:photosynthesis; P:carbohydrate phosphorylation; P:glycolytic process through fructose-6-phosphate; F:6-phosphofructokinase activity; F:ATP binding; F:metal ion binding; F:diphosphate-fructose-6-phosphate 1-phosphotransferase activity; C:cytosol	EC:2.7.1.90; EC:2.7.1.11	Diphosphate--fructose-6-phosphate 1-phosphotransferase; 6-phosphofructokinase
TRINITY_DN35114_c0_g1_i5	2018	chaperone protein dnaJ C76, chloroplastic	20	2.40728e-103	91.76	4	P:GO:0022900; F:GO:0005506; F:GO:0009055; F:GO:0051536	P:electron transport chain; F:iron ion binding; F:electron transfer activity; F:iron-sulfur cluster binding	EC:1	Oxidoreductases
TRINITY_DN35114_c0_g3_i1	988	E3 ubiquitin-protein ligase AIRP2 isoform X1	20	1.12559e-130	88.9	2	P:GO:0016567; F:GO:0061630	P:protein ubiquitination; F:ubiquitin protein ligase activity	EC:2	Transferases
TRINITY_DN35114_c0_g3_i2	979	RING finger protein 141	20	2.82286e-147	88.74	2	P:GO:0016567; F:GO:0061630	P:protein ubiquitination; F:ubiquitin protein ligase activity	EC:2	Transferases
TRINITY_DN35114_c0_g1_i7	1392	chaperone protein dnaJ C76, chloroplastic	20	5.4177e-139	68.62	1	F:GO:0005488	F:binding
TRINITY_DN35114_c0_g1_i8	1017	chaperone protein dnaJ C76, chloroplastic	20	1.2521e-92	77.32	4	P:GO:0022900; F:GO:0005506; F:GO:0009055; F:GO:0051536	P:electron transport chain; F:iron ion binding; F:electron transfer activity; F:iron-sulfur cluster binding	EC:1	Oxidoreductases
TRINITY_DN35114_c0_g1_i9	819	chaperone protein dnaJ C76, chloroplastic	20	8.50193e-93	76.95	4	P:GO:0022900; F:GO:0005506; F:GO:0009055; F:GO:0051536	P:electron transport chain; F:iron ion binding; F:electron transfer activity; F:iron-sulfur cluster binding	EC:1	Oxidoreductases
TRINITY_DN35114_c0_g2_i4	716	pyrophosphate--fructose 6-phosphate 1-phosphotransferase subunit beta	20	1.12238e-114	94.36	10	P:GO:0006002; P:GO:0009749; P:GO:0015979; P:GO:0046835; P:GO:0061615; F:GO:0003872; F:GO:0005524; F:GO:0046872; F:GO:0047334; C:GO:0005829	P:fructose 6-phosphate metabolic process; P:response to glucose; P:photosynthesis; P:carbohydrate phosphorylation; P:glycolytic process through fructose-6-phosphate; F:6-phosphofructokinase activity; F:ATP binding; F:metal ion binding; F:diphosphate-fructose-6-phosphate 1-phosphotransferase activity; C:cytosol	EC:2.7.1.90; EC:2.7.1.11	Diphosphate--fructose-6-phosphate 1-phosphotransferase; 6-phosphofructokinase
TRINITY_DN35114_c0_g1_i10	1879	chaperone protein dnaJ C76, chloroplastic-like	20	1.45182e-107	87.46	4	P:GO:0022900; F:GO:0005506; F:GO:0009055; F:GO:0051536	P:electron transport chain; F:iron ion binding; F:electron transfer activity; F:iron-sulfur cluster binding	EC:1	Oxidoreductases
TRINITY_DN35114_c0_g1_i13	1836	chaperone protein dnaJ C76, chloroplastic	20	2.9218e-138	90.01	5	P:GO:0022900; F:GO:0005506; F:GO:0009055; F:GO:0051536; C:GO:0009507	P:electron transport chain; F:iron ion binding; F:electron transfer activity; F:iron-sulfur cluster binding; C:chloroplast	EC:1	Oxidoreductases
TRINITY_DN35114_c0_g1_i14	1376	chaperone protein dnaJ C76, chloroplastic	20	1.06607e-160	79.54	4	P:GO:0022900; F:GO:0005506; F:GO:0009055; F:GO:0051536	P:electron transport chain; F:iron ion binding; F:electron transfer activity; F:iron-sulfur cluster binding	EC:1	Oxidoreductases
TRINITY_DN35114_c0_g1_i15	920	chaperone protein dnaJ C76, chloroplastic	20	1.11648e-154	81.96	4	P:GO:0022900; F:GO:0005506; F:GO:0009055; F:GO:0051536	P:electron transport chain; F:iron ion binding; F:electron transfer activity; F:iron-sulfur cluster binding	EC:1	Oxidoreductases
TRINITY_DN35114_c0_g1_i16	764	chaperone protein dnaJ C76, chloroplastic	20	4.34524e-93	76.95	4	P:GO:0022900; F:GO:0005506; F:GO:0009055; F:GO:0051536	P:electron transport chain; F:iron ion binding; F:electron transfer activity; F:iron-sulfur cluster binding	EC:1	Oxidoreductases
TRINITY_DN35114_c0_g1_i17	1942	chaperone protein dnaJ C76, chloroplastic	20	1.87471e-107	88.87	5	P:GO:0022900; F:GO:0005506; F:GO:0009055; F:GO:0051536; C:GO:0009507	P:electron transport chain; F:iron ion binding; F:electron transfer activity; F:iron-sulfur cluster binding; C:chloroplast	EC:1	Oxidoreductases
TRINITY_DN35114_c0_g2_i6	733	pyrophosphate--fructose 6-phosphate 1-phosphotransferase subunit beta	20	6.65029e-146	94.93	10	P:GO:0006002; P:GO:0009749; P:GO:0015979; P:GO:0046835; P:GO:0061615; F:GO:0003872; F:GO:0005524; F:GO:0046872; F:GO:0047334; C:GO:0005829	P:fructose 6-phosphate metabolic process; P:response to glucose; P:photosynthesis; P:carbohydrate phosphorylation; P:glycolytic process through fructose-6-phosphate; F:6-phosphofructokinase activity; F:ATP binding; F:metal ion binding; F:diphosphate-fructose-6-phosphate 1-phosphotransferase activity; C:cytosol	EC:2.7.1.90; EC:2.7.1.11	Diphosphate--fructose-6-phosphate 1-phosphotransferase; 6-phosphofructokinase
TRINITY_DN35114_c0_g1_i20	663	chaperone protein dnaJ C76, chloroplastic	20	3.13572e-69	72.92	1	F:GO:0046872	F:metal ion binding
TRINITY_DN35155_c0_g2_i3	490	BRCA1-A complex subunit BRE	20	2.70954e-61	77.43	3	C:GO:0005737; C:GO:0070531; C:GO:0070552	C:cytoplasm; C:BRCA1-A complex; C:BRISC complex
TRINITY_DN35155_c0_g2_i4	1952	BRCA1-A complex subunit BRE	20	0	83.03	3	C:GO:0005737; C:GO:0070531; C:GO:0070552	C:cytoplasm; C:BRCA1-A complex; C:BRISC complex
TRINITY_DN35169_c4_g1_i1	382	PREDICTED: uncharacterized protein LOC105958770	20	1.43097e-51	79.28	1	F:GO:0005488	F:binding
TRINITY_DN35159_c0_g1_i1	1763	aspartate--tRNA ligase 2, cytoplasmic-like	20	0	90.39	6	P:GO:0006422; F:GO:0003723; F:GO:0004815; F:GO:0005524; C:GO:0005829; C:GO:0017101	P:aspartyl-tRNA aminoacylation; F:RNA binding; F:aspartate-tRNA ligase activity; F:ATP binding; C:cytosol; C:aminoacyl-tRNA synthetase multienzyme complex	EC:6.1.1.12	Aspartate--tRNA ligase
TRINITY_DN35159_c0_g1_i3	381	aspartate--tRNA ligase 2, cytoplasmic	20	4.36279e-27	96.71	6	P:GO:0006422; F:GO:0003723; F:GO:0004815; F:GO:0005524; C:GO:0005829; C:GO:0017101	P:aspartyl-tRNA aminoacylation; F:RNA binding; F:aspartate-tRNA ligase activity; F:ATP binding; C:cytosol; C:aminoacyl-tRNA synthetase multienzyme complex	EC:6.1.1.12	Aspartate--tRNA ligase
TRINITY_DN35159_c0_g1_i4	1771	aspartate--tRNA ligase 2, cytoplasmic	20	0	90.34	6	P:GO:0006422; F:GO:0003723; F:GO:0004815; F:GO:0005524; C:GO:0005829; C:GO:0017101	P:aspartyl-tRNA aminoacylation; F:RNA binding; F:aspartate-tRNA ligase activity; F:ATP binding; C:cytosol; C:aminoacyl-tRNA synthetase multienzyme complex	EC:6.1.1.12	Aspartate--tRNA ligase
TRINITY_DN35159_c0_g1_i5	792	aspartate--tRNA ligase 2, cytoplasmic	20	1.3342e-123	93.37	6	P:GO:0006422; F:GO:0003723; F:GO:0004815; F:GO:0005524; C:GO:0005829; C:GO:0017101	P:aspartyl-tRNA aminoacylation; F:RNA binding; F:aspartate-tRNA ligase activity; F:ATP binding; C:cytosol; C:aminoacyl-tRNA synthetase multienzyme complex	EC:6.1.1.12	Aspartate--tRNA ligase
TRINITY_DN35159_c0_g1_i6	1874	aspartate--tRNA ligase 2, cytoplasmic	20	0	93.72	7	P:GO:0006422; F:GO:0003677; F:GO:0003723; F:GO:0004815; F:GO:0005524; C:GO:0005829; C:GO:0017101	P:aspartyl-tRNA aminoacylation; F:DNA binding; F:RNA binding; F:aspartate-tRNA ligase activity; F:ATP binding; C:cytosol; C:aminoacyl-tRNA synthetase multienzyme complex	EC:6.1.1.12	Aspartate--tRNA ligase
TRINITY_DN35159_c0_g4_i1	514	aspartate--tRNA ligase 2, cytoplasmic-like	20	4.27503e-46	94.65	7	P:GO:0006422; F:GO:0003677; F:GO:0003723; F:GO:0004815; F:GO:0005524; C:GO:0005829; C:GO:0017101	P:aspartyl-tRNA aminoacylation; F:DNA binding; F:RNA binding; F:aspartate-tRNA ligase activity; F:ATP binding; C:cytosol; C:aminoacyl-tRNA synthetase multienzyme complex	EC:6.1.1.12	Aspartate--tRNA ligase
TRINITY_DN35159_c0_g1_i8	698	aspartate--tRNA ligase 2, cytoplasmic-like	20	4.09605e-160	94	7	P:GO:0006422; F:GO:0003677; F:GO:0003723; F:GO:0004815; F:GO:0005524; C:GO:0005829; C:GO:0017101	P:aspartyl-tRNA aminoacylation; F:DNA binding; F:RNA binding; F:aspartate-tRNA ligase activity; F:ATP binding; C:cytosol; C:aminoacyl-tRNA synthetase multienzyme complex	EC:6.1.1.12	Aspartate--tRNA ligase
TRINITY_DN35100_c0_g1_i1	441	Guanylate-binding family protein	20	6.0225e-43	72.08	3	F:GO:0003924; F:GO:0005525; C:GO:0016020	F:GTPase activity; F:GTP binding; C:membrane	EC:3.6.1	Acting on acid anhydrides
TRINITY_DN35100_c0_g1_i2	845	guanylate-binding protein 4	20	7.21718e-160	90.75	4	F:GO:0003924; F:GO:0005525; C:GO:0005802; C:GO:0016021	F:GTPase activity; F:GTP binding; C:trans-Golgi network; C:integral component of membrane	EC:3.6.1	Acting on acid anhydrides
TRINITY_DN35100_c0_g1_i3	629	guanylate-binding protein 4-like	20	3.99111e-89	95.03	4	F:GO:0003924; F:GO:0005525; C:GO:0005802; C:GO:0016021	F:GTPase activity; F:GTP binding; C:trans-Golgi network; C:integral component of membrane	EC:3.6.1	Acting on acid anhydrides
TRINITY_DN35100_c0_g1_i6	2480	guanylate-binding protein 4	20	0	86.99	4	F:GO:0003924; F:GO:0005525; C:GO:0005802; C:GO:0016021	F:GTPase activity; F:GTP binding; C:trans-Golgi network; C:integral component of membrane	EC:3.6.1	Acting on acid anhydrides
TRINITY_DN35100_c0_g1_i7	2243	guanylate-binding protein 5	20	0	88.69	4	F:GO:0003924; F:GO:0005525; C:GO:0005802; C:GO:0016021	F:GTPase activity; F:GTP binding; C:trans-Golgi network; C:integral component of membrane	EC:3.6.1	Acting on acid anhydrides
TRINITY_DN35100_c0_g1_i9	608	guanylate-binding protein 4-like isoform X2	20	2.0152e-89	94.51	3	F:GO:0003924; F:GO:0005525; C:GO:0016021	F:GTPase activity; F:GTP binding; C:integral component of membrane	EC:3.6.1	Acting on acid anhydrides
TRINITY_DN35100_c0_g1_i10	393	Guanylate-binding family protein	20	7.90031e-48	84.09	2	F:GO:0003924; F:GO:0005525	F:GTPase activity; F:GTP binding	EC:3.6.1	Acting on acid anhydrides
TRINITY_DN35100_c0_g1_i11	2432	guanylate-binding protein 4	20	0	89.36	4	F:GO:0003924; F:GO:0005525; C:GO:0005802; C:GO:0016021	F:GTPase activity; F:GTP binding; C:trans-Golgi network; C:integral component of membrane	EC:3.6.1	Acting on acid anhydrides
TRINITY_DN35100_c0_g1_i17	1158	guanylate-binding protein 5	20	0	92.32	4	F:GO:0003924; F:GO:0005525; C:GO:0005802; C:GO:0016021	F:GTPase activity; F:GTP binding; C:trans-Golgi network; C:integral component of membrane	EC:3.6.1	Acting on acid anhydrides
TRINITY_DN35100_c0_g1_i18	713	guanylate-binding protein 4	20	1.16117e-126	87.24	4	F:GO:0003924; F:GO:0005525; C:GO:0005802; C:GO:0016021	F:GTPase activity; F:GTP binding; C:trans-Golgi network; C:integral component of membrane	EC:3.6.1	Acting on acid anhydrides
TRINITY_DN35100_c0_g1_i20	526	guanylate-binding protein 4	20	8.57431e-16	87.52	4	F:GO:0003924; F:GO:0005525; C:GO:0009507; C:GO:0016021	F:GTPase activity; F:GTP binding; C:chloroplast; C:integral component of membrane	EC:3.6.1	Acting on acid anhydrides
TRINITY_DN35135_c3_g1_i1	317	uncharacterized protein LOC110011672	20	6.28186e-19	69.61	3	P:GO:0090304; F:GO:0005488; C:GO:0110165	P:nucleic acid metabolic process; F:binding; C:cellular anatomical entity
TRINITY_DN35135_c3_g1_i3	348	protein NYNRIN-like	20	1.03993e-39	73.35	3	P:GO:0090304; F:GO:0005488; C:GO:0110165	P:nucleic acid metabolic process; F:binding; C:cellular anatomical entity
TRINITY_DN35135_c3_g3_i2	433	protein NYNRIN-like	20	2.24624e-42	69.38	2	P:GO:0090304; F:GO:0005488	P:nucleic acid metabolic process; F:binding
TRINITY_DN35135_c3_g4_i1	477	hypothetical protein F511_06843	20	6.58331e-35	70.2	3	P:GO:0090304; F:GO:0005488; C:GO:0110165	P:nucleic acid metabolic process; F:binding; C:cellular anatomical entity
TRINITY_DN35135_c3_g4_i2	481	hypothetical protein F511_06843	20	1.37672e-41	70.35	2	P:GO:0090304; F:GO:0005488	P:nucleic acid metabolic process; F:binding
TRINITY_DN35135_c3_g2_i3	333	rve domain-containing protein	20	1.39345e-28	71.09	3	P:GO:0090304; F:GO:0005488; C:GO:0110165	P:nucleic acid metabolic process; F:binding; C:cellular anatomical entity
TRINITY_DN35135_c3_g5_i1	358	gag-pol polyprotein	20	4.1255e-32	69.05	3	P:GO:0090304; F:GO:0005488; C:GO:0110165	P:nucleic acid metabolic process; F:binding; C:cellular anatomical entity
TRINITY_DN35135_c3_g1_i8	463	rve domain-containing protein	20	2.33626e-61	76.63	5	P:GO:0015074; P:GO:0090502; F:GO:0003676; F:GO:0004523; C:GO:0110165	P:DNA integration; P:RNA phosphodiester bond hydrolysis, endonucleolytic; F:nucleic acid binding; F:RNA-DNA hybrid ribonuclease activity; C:cellular anatomical entity	EC:3.1.30; EC:3.1.26.4	Acting on ester bonds; Ribonuclease H
TRINITY_DN35135_c3_g3_i3	319	rve domain-containing protein	20	8.90319e-27	71.06	1	P:GO:0090304	P:nucleic acid metabolic process
TRINITY_DN35137_c0_g1_i1	2051	leucine--tRNA ligase, cytoplasmic	20	0	91.4	5	P:GO:0006429; P:GO:0106074; F:GO:0002161; F:GO:0004823; F:GO:0005524	P:leucyl-tRNA aminoacylation; P:aminoacyl-tRNA metabolism involved in translational fidelity; F:aminoacyl-tRNA editing activity; F:leucine-tRNA ligase activity; F:ATP binding	EC:6.1.1.4; EC:3.1.1.1	Leucine--tRNA ligase; Carboxylesterase
TRINITY_DN35137_c0_g1_i3	1442	leucine--tRNA ligase, cytoplasmic	20	0	94	5	P:GO:0006429; P:GO:0106074; F:GO:0002161; F:GO:0004823; F:GO:0005524	P:leucyl-tRNA aminoacylation; P:aminoacyl-tRNA metabolism involved in translational fidelity; F:aminoacyl-tRNA editing activity; F:leucine-tRNA ligase activity; F:ATP binding	EC:6.1.1.4; EC:3.1.1.1	Leucine--tRNA ligase; Carboxylesterase
TRINITY_DN35167_c0_g2_i1	1557	NADP-specific glutamate dehydrogenase isoform X1	20	2.72267e-145	85.68	4	P:GO:0006537; F:GO:0000166; F:GO:0004354; C:GO:0005829	P:glutamate biosynthetic process; F:nucleotide binding; F:glutamate dehydrogenase (NADP+) activity; C:cytosol	EC:1.4.1.3; EC:1.4.1.4	Glutamate dehydrogenase (NAD(P)(+)); Glutamate dehydrogenase (NADP(+))
TRINITY_DN35167_c0_g2_i2	3323	NADP-specific glutamate dehydrogenase isoform X1	20	0	91.84	4	P:GO:0006537; F:GO:0000166; F:GO:0004354; C:GO:0005829	P:glutamate biosynthetic process; F:nucleotide binding; F:glutamate dehydrogenase (NADP+) activity; C:cytosol	EC:1.4.1.3; EC:1.4.1.4	Glutamate dehydrogenase (NAD(P)(+)); Glutamate dehydrogenase (NADP(+))
TRINITY_DN35167_c0_g2_i6	2903	NADP-specific glutamate dehydrogenase isoform X1	20	0	90.37	3	P:GO:0006537; F:GO:0004354; C:GO:0005829	P:glutamate biosynthetic process; F:glutamate dehydrogenase (NADP+) activity; C:cytosol	EC:1.4.1.3; EC:1.4.1.4	Glutamate dehydrogenase (NAD(P)(+)); Glutamate dehydrogenase (NADP(+))
TRINITY_DN35167_c0_g2_i7	1635	NADP-specific glutamate dehydrogenase isoform X1	20	0	91.6	4	P:GO:0006537; F:GO:0000166; F:GO:0004354; C:GO:0005829	P:glutamate biosynthetic process; F:nucleotide binding; F:glutamate dehydrogenase (NADP+) activity; C:cytosol	EC:1.4.1.3; EC:1.4.1.4	Glutamate dehydrogenase (NAD(P)(+)); Glutamate dehydrogenase (NADP(+))
TRINITY_DN35167_c0_g2_i8	3003	NADP-specific glutamate dehydrogenase isoform X1	20	0	91.84	4	P:GO:0006537; F:GO:0000166; F:GO:0004354; C:GO:0005829	P:glutamate biosynthetic process; F:nucleotide binding; F:glutamate dehydrogenase (NADP+) activity; C:cytosol	EC:1.4.1.3; EC:1.4.1.4	Glutamate dehydrogenase (NAD(P)(+)); Glutamate dehydrogenase (NADP(+))
TRINITY_DN35167_c0_g2_i10	3223	NADP-specific glutamate dehydrogenase isoform X1	20	0	90.33	3	P:GO:0006537; F:GO:0004354; C:GO:0005829	P:glutamate biosynthetic process; F:glutamate dehydrogenase (NADP+) activity; C:cytosol	EC:1.4.1.3; EC:1.4.1.4	Glutamate dehydrogenase (NAD(P)(+)); Glutamate dehydrogenase (NADP(+))
TRINITY_DN35167_c0_g2_i12	1742	NADP-specific glutamate dehydrogenase isoform X1	20	0	91.84	4	P:GO:0006537; F:GO:0000166; F:GO:0004354; C:GO:0005829	P:glutamate biosynthetic process; F:nucleotide binding; F:glutamate dehydrogenase (NADP+) activity; C:cytosol	EC:1.4.1.3; EC:1.4.1.4	Glutamate dehydrogenase (NAD(P)(+)); Glutamate dehydrogenase (NADP(+))
TRINITY_DN35167_c0_g2_i17	529	NADP-specific glutamate dehydrogenase isoform X1	20	5.73875e-87	94.51	4	P:GO:0006537; F:GO:0000166; F:GO:0004354; C:GO:0005829	P:glutamate biosynthetic process; F:nucleotide binding; F:glutamate dehydrogenase (NADP+) activity; C:cytosol	EC:1.4.1.3; EC:1.4.1.4	Glutamate dehydrogenase (NAD(P)(+)); Glutamate dehydrogenase (NADP(+))
TRINITY_DN35167_c0_g2_i19	505	NADP-specific glutamate dehydrogenase isoform X1	20	2.1482e-32	81.09	3	P:GO:0006537; F:GO:0004354; C:GO:0005829	P:glutamate biosynthetic process; F:glutamate dehydrogenase (NADP+) activity; C:cytosol	EC:1.4.1.3; EC:1.4.1.4	Glutamate dehydrogenase (NAD(P)(+)); Glutamate dehydrogenase (NADP(+))
TRINITY_DN35194_c0_g2_i1	370	Retrovirus-related Pol polyprotein from transposon 17.6	20	2.67244e-19	62.95	2	F:GO:0003824; C:GO:0110165	F:catalytic activity; C:cellular anatomical entity
TRINITY_DN35102_c0_g1_i1	828	protein NSP-INTERACTING KINASE 1-like	20	8.79963e-136	87.35	5	P:GO:0006468; F:GO:0004674; F:GO:0005524; C:GO:0005886; C:GO:0016021	P:protein phosphorylation; F:protein serine/threonine kinase activity; F:ATP binding; C:plasma membrane; C:integral component of membrane	EC:2.7.1	Transferring phosphorus-containing groups
TRINITY_DN35102_c2_g1_i2	2869	wound-responsive family protein	20	0	72.17	1	C:GO:0016021	C:integral component of membrane
TRINITY_DN35102_c2_g1_i7	759	ubinuclein-1-like protein isoform X4	20	9.51527e-40	63.43	1	C:GO:0016020	C:membrane
TRINITY_DN35102_c2_g1_i8	2574	ubinuclein-1-like isoform X1	20	0	68.77	1	C:GO:0016020	C:membrane
TRINITY_DN35102_c2_g1_i13	1506	ubinuclein-1-like isoform X1	20	0	70.12	1	C:GO:0016020	C:membrane
TRINITY_DN35102_c2_g1_i16	672	ubinuclein-1-like isoform X2	20	9.02883e-69	72.86	1	C:GO:0016020	C:membrane
TRINITY_DN35102_c2_g1_i17	2792	ubinuclein-1-like isoform X2	20	0	69.02	1	C:GO:0016020	C:membrane
TRINITY_DN35102_c2_g1_i20	369	ubinuclein-1-like isoform X1	20	2.14879e-30	91.69	3	P:GO:0055085; F:GO:0022857; C:GO:0016021	P:transmembrane transport; F:transmembrane transporter activity; C:integral component of membrane	EC:7	Translocases
TRINITY_DN35102_c2_g1_i21	1198	ubinuclein-1-like isoform X2	20	1.31229e-69	65.67	1	C:GO:0016020	C:membrane
TRINITY_DN35189_c0_g1_i2	952	ABC transporter F family member 4	20	1.78002e-158	97.75	4	P:GO:0055085; F:GO:0005524; F:GO:0016829; F:GO:0042626	P:transmembrane transport; F:ATP binding; F:lyase activity; F:ATPase-coupled transmembrane transporter activity	EC:4; EC:7	Lyases; Translocases
TRINITY_DN35189_c0_g1_i4	2585	ABC transporter F family member 4	20	0	88.87	4	P:GO:0055085; F:GO:0005524; F:GO:0042626; C:GO:0009507	P:transmembrane transport; F:ATP binding; F:ATPase-coupled transmembrane transporter activity; C:chloroplast	EC:7	Translocases
TRINITY_DN35190_c2_g1_i13	580	protein ABIL1 isoform X1	20	9.66958e-54	86.11	1	C:GO:0016021	C:integral component of membrane
TRINITY_DN35190_c3_g1_i1	1574	farnesyl pyrophosphate synthase	20	0	78.91	4	P:GO:0045337; F:GO:0004161; F:GO:0004337; C:GO:0005737	P:farnesyl diphosphate biosynthetic process; F:dimethylallyltranstransferase activity; F:geranyltranstransferase activity; C:cytoplasm	EC:2.5.1.10	(2E,6E)-farnesyl diphosphate synthase
TRINITY_DN35190_c3_g1_i4	1427	farnesyl pyrophosphate synthase	20	0	90.45	4	P:GO:0045337; F:GO:0004161; F:GO:0004337; C:GO:0005737	P:farnesyl diphosphate biosynthetic process; F:dimethylallyltranstransferase activity; F:geranyltranstransferase activity; C:cytoplasm	EC:2.5.1.10	(2E,6E)-farnesyl diphosphate synthase
TRINITY_DN35115_c0_g1_i1	1571	ethanolamine-phosphate cytidylyltransferase	20	0	94.95	3	P:GO:0006646; F:GO:0004306; C:GO:0016021	P:phosphatidylethanolamine biosynthetic process; F:ethanolamine-phosphate cytidylyltransferase activity; C:integral component of membrane	EC:2.7.7.14	Ethanolamine-phosphate cytidylyltransferase
TRINITY_DN35115_c0_g1_i3	1075	ethanolamine-phosphate cytidylyltransferase	20	3.34467e-125	85.8	3	P:GO:0006646; F:GO:0004306; C:GO:0031307	P:phosphatidylethanolamine biosynthetic process; F:ethanolamine-phosphate cytidylyltransferase activity; C:integral component of mitochondrial outer membrane	EC:2.7.7.14	Ethanolamine-phosphate cytidylyltransferase
TRINITY_DN35115_c0_g1_i4	1661	ethanolamine-phosphate cytidylyltransferase	20	0	93.36	3	P:GO:0006646; F:GO:0004306; C:GO:0016021	P:phosphatidylethanolamine biosynthetic process; F:ethanolamine-phosphate cytidylyltransferase activity; C:integral component of membrane	EC:2.7.7.14	Ethanolamine-phosphate cytidylyltransferase
TRINITY_DN35115_c0_g2_i1	830	DNA replication complex GINS protein PSF2	20	3.62442e-57	67.39	3	P:GO:0000727; P:GO:0006260; C:GO:0000811	P:double-strand break repair via break-induced replication; P:DNA replication; C:GINS complex
TRINITY_DN35115_c0_g1_i6	1746	ethanolamine-phosphate cytidylyltransferase	20	0	93.25	3	P:GO:0006646; F:GO:0004306; C:GO:0016021	P:phosphatidylethanolamine biosynthetic process; F:ethanolamine-phosphate cytidylyltransferase activity; C:integral component of membrane	EC:2.7.7.14	Ethanolamine-phosphate cytidylyltransferase
TRINITY_DN35115_c0_g1_i8	1182	ethanolamine-phosphate cytidylyltransferase	20	0	93.48	3	P:GO:0006646; F:GO:0004306; C:GO:0016021	P:phosphatidylethanolamine biosynthetic process; F:ethanolamine-phosphate cytidylyltransferase activity; C:integral component of membrane	EC:2.7.7.14	Ethanolamine-phosphate cytidylyltransferase
TRINITY_DN35115_c0_g3_i1	467	ethanolamine-phosphate cytidylyltransferase	20	9.46121e-38	76.25	3	P:GO:0006646; F:GO:0004306; C:GO:0016021	P:phosphatidylethanolamine biosynthetic process; F:ethanolamine-phosphate cytidylyltransferase activity; C:integral component of membrane	EC:2.7.7.14	Ethanolamine-phosphate cytidylyltransferase
TRINITY_DN35115_c0_g2_i2	894	DNA replication complex GINS protein PSF2	20	9.07815e-107	76.87	2	P:GO:0000727; C:GO:0000811	P:double-strand break repair via break-induced replication; C:GINS complex
TRINITY_DN35115_c0_g2_i3	1100	DNA replication complex GINS protein PSF2	20	4.80225e-85	62.82	1	P:GO:0044260	P:cellular macromolecule metabolic process
TRINITY_DN35115_c0_g2_i4	625	DNA replication complex GINS protein PSF2	20	4.21779e-25	59.95	1	P:GO:0044260	P:cellular macromolecule metabolic process
TRINITY_DN35115_c0_g1_i10	315	ethanolamine-phosphate cytidylyltransferase	20	5.57078e-38	96.79	3	P:GO:0006646; F:GO:0004306; C:GO:0031307	P:phosphatidylethanolamine biosynthetic process; F:ethanolamine-phosphate cytidylyltransferase activity; C:integral component of mitochondrial outer membrane	EC:2.7.7.14	Ethanolamine-phosphate cytidylyltransferase
TRINITY_DN35115_c0_g2_i6	941	DNA replication complex GINS protein PSF2	20	2.53634e-126	90.73	3	P:GO:0000727; P:GO:0006260; C:GO:0000811	P:double-strand break repair via break-induced replication; P:DNA replication; C:GINS complex
TRINITY_DN35115_c0_g1_i11	1614	ethanolamine-phosphate cytidylyltransferase	20	0	93.07	3	P:GO:0006646; F:GO:0004306; C:GO:0016021	P:phosphatidylethanolamine biosynthetic process; F:ethanolamine-phosphate cytidylyltransferase activity; C:integral component of membrane	EC:2.7.7.14	Ethanolamine-phosphate cytidylyltransferase
TRINITY_DN35115_c0_g1_i12	1458	ethanolamine-phosphate cytidylyltransferase	20	0	93.53	3	P:GO:0006646; F:GO:0004306; C:GO:0016021	P:phosphatidylethanolamine biosynthetic process; F:ethanolamine-phosphate cytidylyltransferase activity; C:integral component of membrane	EC:2.7.7.14	Ethanolamine-phosphate cytidylyltransferase
TRINITY_DN35115_c0_g2_i7	672	DNA replication complex GINS protein PSF2	20	1.02845e-43	91.86	3	P:GO:0000727; P:GO:0006260; C:GO:0000811	P:double-strand break repair via break-induced replication; P:DNA replication; C:GINS complex
TRINITY_DN35115_c0_g1_i14	790	ethanolamine-phosphate cytidylyltransferase	20	5.45819e-142	89.94	3	P:GO:0006646; F:GO:0004306; C:GO:0031307	P:phosphatidylethanolamine biosynthetic process; F:ethanolamine-phosphate cytidylyltransferase activity; C:integral component of mitochondrial outer membrane	EC:2.7.7.14	Ethanolamine-phosphate cytidylyltransferase
TRINITY_DN35115_c0_g1_i15	554	ethanolamine-phosphate cytidylyltransferase	20	2.67747e-78	97.09	3	P:GO:0006646; F:GO:0004306; C:GO:0016021	P:phosphatidylethanolamine biosynthetic process; F:ethanolamine-phosphate cytidylyltransferase activity; C:integral component of membrane	EC:2.7.7.14	Ethanolamine-phosphate cytidylyltransferase
TRINITY_DN35139_c0_g1_i1	1451	histidine protein methyltransferase 1 homolog	20	1.50242e-134	78.21	2	P:GO:0032259; F:GO:0008168	P:methylation; F:methyltransferase activity	EC:2.1.1	Transferring one-carbon groups
TRINITY_DN35139_c0_g1_i3	332	histidine protein methyltransferase 1 homolog	20	5.0732e-25	85.87	2	P:GO:0032259; F:GO:0008168	P:methylation; F:methyltransferase activity	EC:2.1.1	Transferring one-carbon groups
TRINITY_DN35139_c0_g1_i6	1725	histidine protein methyltransferase 1 homolog	20	1.61559e-104	68.89	1	F:GO:0016740	F:transferase activity	EC:2	Transferases
TRINITY_DN35139_c0_g1_i7	1532	histidine protein methyltransferase 1 homolog	20	2.81875e-128	70.88	1	F:GO:0016740	F:transferase activity	EC:2	Transferases
TRINITY_DN35139_c0_g1_i9	1644	histidine protein methyltransferase 1 homolog	20	1.18411e-110	77.09	2	P:GO:0032259; F:GO:0008168	P:methylation; F:methyltransferase activity	EC:2.1.1	Transferring one-carbon groups
TRINITY_DN35139_c0_g1_i13	1645	histidine protein methyltransferase 1 homolog	20	7.21554e-105	68.89	1	F:GO:0016740	F:transferase activity	EC:2	Transferases
TRINITY_DN35139_c0_g1_i14	1564	histidine protein methyltransferase 1 homolog	20	5.0972e-111	77.09	2	P:GO:0032259; F:GO:0008168	P:methylation; F:methyltransferase activity	EC:2.1.1	Transferring one-carbon groups
TRINITY_DN35139_c1_g1_i1	1807	protein SAR DEFICIENT 1-like isoform X3	20	4.17241e-49	64.11	1	F:GO:0005488	F:binding
TRINITY_DN35139_c1_g1_i11	2817	protein SAR DEFICIENT 1-like isoform X3	20	2.13621e-63	68.17	2	P:GO:0031326; F:GO:0005488	P:regulation of cellular biosynthetic process; F:binding
TRINITY_DN35139_c1_g1_i20	2915	protein SAR DEFICIENT 1-like isoform X3	20	1.56923e-63	68.17	2	P:GO:0031326; F:GO:0005488	P:regulation of cellular biosynthetic process; F:binding
TRINITY_DN35139_c1_g1_i23	1364	protein SAR DEFICIENT 1-like isoform X3	20	5.06443e-57	67.35	2	P:GO:0031326; F:GO:0005488	P:regulation of cellular biosynthetic process; F:binding
TRINITY_DN35139_c1_g1_i25	1606	protein SAR DEFICIENT 1-like isoform X3	20	3.41404e-56	67.35	2	P:GO:0031326; F:GO:0005488	P:regulation of cellular biosynthetic process; F:binding
TRINITY_DN35120_c1_g1_i2	1101	structural maintenance of chromosomes protein 6B isoform X1	20	1.53792e-153	88.55	8	P:GO:0000724; P:GO:0032508; F:GO:0003684; F:GO:0003697; F:GO:0005524; F:GO:0036121; C:GO:0030915; C:GO:0035861	P:double-strand break repair via homologous recombination; P:DNA duplex unwinding; F:damaged DNA binding; F:single-stranded DNA binding; F:ATP binding; F:double-stranded DNA helicase activity; C:Smc5-Smc6 complex; C:site of double-strand break	EC:3.6.4.12	DNA helicase
TRINITY_DN35120_c1_g1_i3	3388	structural maintenance of chromosomes protein 6B isoform X1	20	0	80.43	8	P:GO:0000724; P:GO:0032508; F:GO:0003684; F:GO:0003697; F:GO:0005524; F:GO:0036121; C:GO:0030915; C:GO:0035861	P:double-strand break repair via homologous recombination; P:DNA duplex unwinding; F:damaged DNA binding; F:single-stranded DNA binding; F:ATP binding; F:double-stranded DNA helicase activity; C:Smc5-Smc6 complex; C:site of double-strand break	EC:3.6.4.12	DNA helicase
TRINITY_DN35120_c1_g1_i6	377	structural maintenance of chromosomes protein 6B isoform X1	20	1.17232e-43	93.84	10	P:GO:0000724; P:GO:0007062; P:GO:0010165; P:GO:0032508; F:GO:0003684; F:GO:0003697; F:GO:0005524; F:GO:0036121; C:GO:0030915; C:GO:0035861	P:double-strand break repair via homologous recombination; P:sister chromatid cohesion; P:response to X-ray; P:DNA duplex unwinding; F:damaged DNA binding; F:single-stranded DNA binding; F:ATP binding; F:double-stranded DNA helicase activity; C:Smc5-Smc6 complex; C:site of double-strand break	EC:3.6.4.12	DNA helicase
TRINITY_DN35120_c1_g1_i8	3648	structural maintenance of chromosomes protein 6B isoform X1	20	0	79.75	8	P:GO:0000724; P:GO:0032508; F:GO:0003684; F:GO:0003697; F:GO:0005524; F:GO:0036121; C:GO:0030915; C:GO:0035861	P:double-strand break repair via homologous recombination; P:DNA duplex unwinding; F:damaged DNA binding; F:single-stranded DNA binding; F:ATP binding; F:double-stranded DNA helicase activity; C:Smc5-Smc6 complex; C:site of double-strand break	EC:3.6.4.12	DNA helicase
TRINITY_DN35120_c1_g1_i9	2539	structural maintenance of chromosomes protein 6B isoform X1	20	0	80.58	9	P:GO:0000724; P:GO:0032508; F:GO:0003684; F:GO:0003697; F:GO:0005524; F:GO:0036121; C:GO:0009507; C:GO:0030915; C:GO:0035861	P:double-strand break repair via homologous recombination; P:DNA duplex unwinding; F:damaged DNA binding; F:single-stranded DNA binding; F:ATP binding; F:double-stranded DNA helicase activity; C:chloroplast; C:Smc5-Smc6 complex; C:site of double-strand break	EC:3.6.4.12	DNA helicase
TRINITY_DN35120_c1_g1_i10	3829	structural maintenance of chromosomes protein 6B isoform X1	20	0	81.15	9	P:GO:0000724; P:GO:0032508; F:GO:0003684; F:GO:0003697; F:GO:0005524; F:GO:0036121; C:GO:0009507; C:GO:0030915; C:GO:0035861	P:double-strand break repair via homologous recombination; P:DNA duplex unwinding; F:damaged DNA binding; F:single-stranded DNA binding; F:ATP binding; F:double-stranded DNA helicase activity; C:chloroplast; C:Smc5-Smc6 complex; C:site of double-strand break	EC:3.6.4.12	DNA helicase
TRINITY_DN35120_c1_g1_i11	3963	structural maintenance of chromosomes protein 6B isoform X1	20	0	81.15	9	P:GO:0000724; P:GO:0032508; F:GO:0003684; F:GO:0003697; F:GO:0005524; F:GO:0036121; C:GO:0009507; C:GO:0030915; C:GO:0035861	P:double-strand break repair via homologous recombination; P:DNA duplex unwinding; F:damaged DNA binding; F:single-stranded DNA binding; F:ATP binding; F:double-stranded DNA helicase activity; C:chloroplast; C:Smc5-Smc6 complex; C:site of double-strand break	EC:3.6.4.12	DNA helicase
TRINITY_DN35120_c1_g1_i15	1451	structural maintenance of chromosomes protein 6B isoform X1	20	2.59503e-170	86.87	8	P:GO:0000724; P:GO:0032508; F:GO:0003684; F:GO:0003697; F:GO:0005524; F:GO:0036121; C:GO:0030915; C:GO:0035861	P:double-strand break repair via homologous recombination; P:DNA duplex unwinding; F:damaged DNA binding; F:single-stranded DNA binding; F:ATP binding; F:double-stranded DNA helicase activity; C:Smc5-Smc6 complex; C:site of double-strand break	EC:3.6.4.12	DNA helicase
TRINITY_DN35120_c1_g1_i16	563	structural maintenance of chromosomes protein 6B-like isoform X2	20	5.02983e-50	75.56	8	P:GO:0000724; P:GO:0051276; F:GO:0003684; F:GO:0003697; F:GO:0005524; F:GO:0036121; C:GO:0030915; C:GO:0035861	P:double-strand break repair via homologous recombination; P:chromosome organization; F:damaged DNA binding; F:single-stranded DNA binding; F:ATP binding; F:double-stranded DNA helicase activity; C:Smc5-Smc6 complex; C:site of double-strand break	EC:3.6.4.12	DNA helicase
TRINITY_DN35162_c0_g1_i3	776	65-kDa microtubule-associated protein 1	20	1.74605e-45	82.52	5	P:GO:0000226; F:GO:0008017; C:GO:0005737; C:GO:0005819; C:GO:0005874	P:microtubule cytoskeleton organization; F:microtubule binding; C:cytoplasm; C:spindle; C:microtubule
TRINITY_DN35162_c0_g1_i5	2422	65-kDa microtubule-associated protein 1	20	0	90.13	5	P:GO:0000226; F:GO:0008017; C:GO:0005737; C:GO:0005819; C:GO:0005874	P:microtubule cytoskeleton organization; F:microtubule binding; C:cytoplasm; C:spindle; C:microtubule
TRINITY_DN35162_c0_g2_i1	337	65-kDa microtubule-associated protein 1	20	1.66937e-35	82.1	5	P:GO:0000226; F:GO:0008017; C:GO:0005737; C:GO:0005819; C:GO:0005874	P:microtubule cytoskeleton organization; F:microtubule binding; C:cytoplasm; C:spindle; C:microtubule
TRINITY_DN35141_c0_g1_i2	960	GDP-mannose 3,5-epimerase 1	20	0	98.64	5	P:GO:0006357; F:GO:0003712; F:GO:0047918; F:GO:0051287; C:GO:0016592	P:regulation of transcription by RNA polymerase II; F:transcription coregulator activity; F:GDP-mannose 3,5-epimerase activity; F:NAD binding; C:mediator complex	EC:5.1.3.18	GDP-mannose 3,5-epimerase
TRINITY_DN35141_c0_g1_i3	1464	GDP-mannose 3,5-epimerase 1	20	0	95.82	5	P:GO:0006357; F:GO:0003712; F:GO:0047918; F:GO:0051287; C:GO:0016592	P:regulation of transcription by RNA polymerase II; F:transcription coregulator activity; F:GDP-mannose 3,5-epimerase activity; F:NAD binding; C:mediator complex	EC:5.1.3.18	GDP-mannose 3,5-epimerase
TRINITY_DN35141_c0_g1_i4	1548	GDP-mannose 3,5-epimerase 2	20	0	96.56	5	P:GO:0006357; F:GO:0003712; F:GO:0047918; F:GO:0051287; C:GO:0016592	P:regulation of transcription by RNA polymerase II; F:transcription coregulator activity; F:GDP-mannose 3,5-epimerase activity; F:NAD binding; C:mediator complex	EC:5.1.3.18	GDP-mannose 3,5-epimerase
TRINITY_DN35141_c0_g1_i5	1533	GDP-mannose 3,5-epimerase 2	20	0	96.27	5	P:GO:0006357; F:GO:0003712; F:GO:0047918; F:GO:0051287; C:GO:0016592	P:regulation of transcription by RNA polymerase II; F:transcription coregulator activity; F:GDP-mannose 3,5-epimerase activity; F:NAD binding; C:mediator complex	EC:5.1.3.18	GDP-mannose 3,5-epimerase
TRINITY_DN35141_c0_g1_i6	1615	GDP-mannose 3,5-epimerase 1	20	0	96.02	2	F:GO:0047918; F:GO:0051287	F:GDP-mannose 3,5-epimerase activity; F:NAD binding	EC:5.1.3.18	GDP-mannose 3,5-epimerase
TRINITY_DN35141_c0_g1_i9	407	GDP-mannose 3,5-epimerase 1	20	1.38504e-60	97.87	3	P:GO:0019853; F:GO:0047918; F:GO:0051287	P:L-ascorbic acid biosynthetic process; F:GDP-mannose 3,5-epimerase activity; F:NAD binding	EC:5.1.3.18	GDP-mannose 3,5-epimerase
TRINITY_DN35141_c0_g1_i10	1397	GDP-mannose 3,5-epimerase 1	20	0	96.14	5	P:GO:0006357; F:GO:0003712; F:GO:0047918; F:GO:0051287; C:GO:0016592	P:regulation of transcription by RNA polymerase II; F:transcription coregulator activity; F:GDP-mannose 3,5-epimerase activity; F:NAD binding; C:mediator complex	EC:5.1.3.18	GDP-mannose 3,5-epimerase
TRINITY_DN35141_c0_g1_i11	1526	GDP-mannose 3,5-epimerase 1	20	0	96.62	5	P:GO:0006357; F:GO:0003712; F:GO:0047918; F:GO:0051287; C:GO:0016592	P:regulation of transcription by RNA polymerase II; F:transcription coregulator activity; F:GDP-mannose 3,5-epimerase activity; F:NAD binding; C:mediator complex	EC:5.1.3.18	GDP-mannose 3,5-epimerase
TRINITY_DN35182_c1_g3_i2	1578	eukaryotic initiation factor 4A-8	20	0	98.59	10	P:GO:0002183; F:GO:0003724; F:GO:0003729; F:GO:0003743; F:GO:0005524; F:GO:0016787; C:GO:0005730; C:GO:0009507; C:GO:0016021; C:GO:0071013	P:cytoplasmic translational initiation; F:RNA helicase activity; F:mRNA binding; F:translation initiation factor activity; F:ATP binding; F:hydrolase activity; C:nucleolus; C:chloroplast; C:integral component of membrane; C:catalytic step 2 spliceosome	EC:3.6.4.13	RNA helicase
TRINITY_DN35182_c1_g3_i3	1276	eukaryotic initiation factor 4A-11	20	0	98.7	10	P:GO:0002183; F:GO:0003724; F:GO:0003729; F:GO:0003743; F:GO:0005524; F:GO:0016787; C:GO:0005730; C:GO:0009507; C:GO:0016021; C:GO:0071013	P:cytoplasmic translational initiation; F:RNA helicase activity; F:mRNA binding; F:translation initiation factor activity; F:ATP binding; F:hydrolase activity; C:nucleolus; C:chloroplast; C:integral component of membrane; C:catalytic step 2 spliceosome	EC:3.6.4.13	RNA helicase
TRINITY_DN35182_c1_g3_i5	1095	eukaryotic initiation factor 4A-1	20	0	98.35	7	P:GO:0002183; F:GO:0003724; F:GO:0003743; F:GO:0005524; F:GO:0016787; C:GO:0009507; C:GO:0016021	P:cytoplasmic translational initiation; F:RNA helicase activity; F:translation initiation factor activity; F:ATP binding; F:hydrolase activity; C:chloroplast; C:integral component of membrane	EC:3.6.4.13	RNA helicase
TRINITY_DN35182_c1_g4_i1	616	Eukaryotic initiation factor 4A-15	20	1.7872e-138	98.27	5	P:GO:0002183; F:GO:0003743; F:GO:0004386; F:GO:0005524; F:GO:0016787	P:cytoplasmic translational initiation; F:translation initiation factor activity; F:helicase activity; F:ATP binding; F:hydrolase activity	EC:3	Hydrolases
TRINITY_DN35182_c1_g3_i6	1730	eukaryotic initiation factor 4A-8	20	0	98.34	10	P:GO:0002183; F:GO:0003724; F:GO:0003729; F:GO:0003743; F:GO:0005524; F:GO:0016787; C:GO:0005730; C:GO:0009507; C:GO:0016021; C:GO:0071013	P:cytoplasmic translational initiation; F:RNA helicase activity; F:mRNA binding; F:translation initiation factor activity; F:ATP binding; F:hydrolase activity; C:nucleolus; C:chloroplast; C:integral component of membrane; C:catalytic step 2 spliceosome	EC:3.6.4.13	RNA helicase
TRINITY_DN35182_c1_g3_i7	1215	eukaryotic initiation factor 4A-11	20	0	98.64	10	P:GO:0002183; F:GO:0003724; F:GO:0003729; F:GO:0003743; F:GO:0005524; F:GO:0016787; C:GO:0005730; C:GO:0009507; C:GO:0016021; C:GO:0071013	P:cytoplasmic translational initiation; F:RNA helicase activity; F:mRNA binding; F:translation initiation factor activity; F:ATP binding; F:hydrolase activity; C:nucleolus; C:chloroplast; C:integral component of membrane; C:catalytic step 2 spliceosome	EC:3.6.4.13	RNA helicase
TRINITY_DN35182_c1_g3_i8	478	eukaryotic initiation factor 4A-9-like	20	2.68841e-76	86.71	6	P:GO:0002183; F:GO:0003743; F:GO:0004386; F:GO:0005524; F:GO:0016787; C:GO:0016021	P:cytoplasmic translational initiation; F:translation initiation factor activity; F:helicase activity; F:ATP binding; F:hydrolase activity; C:integral component of membrane	EC:3	Hydrolases
TRINITY_DN35182_c1_g3_i9	1590	eukaryotic initiation factor 4A-11	20	0	98.81	10	P:GO:0002183; F:GO:0003724; F:GO:0003729; F:GO:0003743; F:GO:0005524; F:GO:0016787; C:GO:0005730; C:GO:0009507; C:GO:0016021; C:GO:0071013	P:cytoplasmic translational initiation; F:RNA helicase activity; F:mRNA binding; F:translation initiation factor activity; F:ATP binding; F:hydrolase activity; C:nucleolus; C:chloroplast; C:integral component of membrane; C:catalytic step 2 spliceosome	EC:3.6.4.13	RNA helicase
TRINITY_DN35182_c1_g3_i10	1544	eukaryotic initiation factor 4A-8	20	0	98.58	10	P:GO:0002183; F:GO:0003724; F:GO:0003729; F:GO:0003743; F:GO:0005524; F:GO:0016787; C:GO:0005730; C:GO:0009507; C:GO:0016021; C:GO:0071013	P:cytoplasmic translational initiation; F:RNA helicase activity; F:mRNA binding; F:translation initiation factor activity; F:ATP binding; F:hydrolase activity; C:nucleolus; C:chloroplast; C:integral component of membrane; C:catalytic step 2 spliceosome	EC:3.6.4.13	RNA helicase
TRINITY_DN35182_c1_g3_i12	1667	eukaryotic initiation factor 4A-8	20	0	98.6	7	P:GO:0002183; F:GO:0003743; F:GO:0004386; F:GO:0005524; F:GO:0016787; C:GO:0009507; C:GO:0016021	P:cytoplasmic translational initiation; F:translation initiation factor activity; F:helicase activity; F:ATP binding; F:hydrolase activity; C:chloroplast; C:integral component of membrane	EC:3	Hydrolases
TRINITY_DN35182_c1_g6_i1	378	eukaryotic initiation factor 4A-10	20	7.74721e-83	99.56	5	P:GO:0002183; F:GO:0003743; F:GO:0004386; F:GO:0005524; F:GO:0016787	P:cytoplasmic translational initiation; F:translation initiation factor activity; F:helicase activity; F:ATP binding; F:hydrolase activity	EC:3	Hydrolases
TRINITY_DN35182_c1_g3_i13	555	eukaryotic initiation factor 4A-9-like	20	7.47435e-76	86.54	6	P:GO:0002183; F:GO:0003743; F:GO:0004386; F:GO:0005524; F:GO:0016787; C:GO:0016021	P:cytoplasmic translational initiation; F:translation initiation factor activity; F:helicase activity; F:ATP binding; F:hydrolase activity; C:integral component of membrane	EC:3	Hydrolases
TRINITY_DN35182_c1_g3_i16	1532	eukaryotic initiation factor 4A-8	20	0	98.81	10	P:GO:0002183; F:GO:0003724; F:GO:0003729; F:GO:0003743; F:GO:0005524; F:GO:0016787; C:GO:0005730; C:GO:0009507; C:GO:0016021; C:GO:0071013	P:cytoplasmic translational initiation; F:RNA helicase activity; F:mRNA binding; F:translation initiation factor activity; F:ATP binding; F:hydrolase activity; C:nucleolus; C:chloroplast; C:integral component of membrane; C:catalytic step 2 spliceosome	EC:3.6.4.13	RNA helicase
TRINITY_DN35182_c1_g3_i18	528	eukaryotic initiation factor 4A-9-like	20	1.12098e-80	92.9	6	P:GO:0002183; F:GO:0003743; F:GO:0004386; F:GO:0005524; F:GO:0016787; C:GO:0016021	P:cytoplasmic translational initiation; F:translation initiation factor activity; F:helicase activity; F:ATP binding; F:hydrolase activity; C:integral component of membrane	EC:3	Hydrolases
TRINITY_DN35182_c1_g3_i21	380	eukaryotic initiation factor 4A-1-like	20	7.63948e-66	96.87	6	P:GO:0006413; F:GO:0003743; F:GO:0004386; F:GO:0005524; F:GO:0016787; C:GO:0016021	P:translational initiation; F:translation initiation factor activity; F:helicase activity; F:ATP binding; F:hydrolase activity; C:integral component of membrane	EC:3	Hydrolases
TRINITY_DN35182_c1_g3_i22	1764	eukaryotic initiation factor 4A-8	20	0	98.62	10	P:GO:0002183; F:GO:0003724; F:GO:0003729; F:GO:0003743; F:GO:0005524; F:GO:0016787; C:GO:0005730; C:GO:0009507; C:GO:0016021; C:GO:0071013	P:cytoplasmic translational initiation; F:RNA helicase activity; F:mRNA binding; F:translation initiation factor activity; F:ATP binding; F:hydrolase activity; C:nucleolus; C:chloroplast; C:integral component of membrane; C:catalytic step 2 spliceosome	EC:3.6.4.13	RNA helicase
TRINITY_DN35182_c1_g3_i24	1776	eukaryotic initiation factor 4A-11	20	0	98.57	10	P:GO:0002183; F:GO:0003724; F:GO:0003729; F:GO:0003743; F:GO:0005524; F:GO:0016787; C:GO:0005730; C:GO:0009507; C:GO:0016021; C:GO:0071013	P:cytoplasmic translational initiation; F:RNA helicase activity; F:mRNA binding; F:translation initiation factor activity; F:ATP binding; F:hydrolase activity; C:nucleolus; C:chloroplast; C:integral component of membrane; C:catalytic step 2 spliceosome	EC:3.6.4.13	RNA helicase
TRINITY_DN35182_c1_g6_i2	378	eukaryotic initiation factor 4A-10	20	7.56033e-84	99.32	6	P:GO:0002183; F:GO:0003743; F:GO:0004386; F:GO:0005524; F:GO:0016787; C:GO:0005737	P:cytoplasmic translational initiation; F:translation initiation factor activity; F:helicase activity; F:ATP binding; F:hydrolase activity; C:cytoplasm	EC:3	Hydrolases
TRINITY_DN35182_c1_g2_i6	1210	homeobox protein Hox-B3	20	5.25199e-125	74.9	1	F:GO:0003677	F:DNA binding
TRINITY_DN35182_c2_g1_i1	434	eukaryotic initiation factor 4A-3	20	1.94702e-70	92.26	10	P:GO:0006413; F:GO:0003724; F:GO:0003729; F:GO:0003743; F:GO:0005524; F:GO:0016787; C:GO:0005730; C:GO:0009507; C:GO:0016021; C:GO:0071013	P:translational initiation; F:RNA helicase activity; F:mRNA binding; F:translation initiation factor activity; F:ATP binding; F:hydrolase activity; C:nucleolus; C:chloroplast; C:integral component of membrane; C:catalytic step 2 spliceosome	EC:3.6.4.13	RNA helicase
TRINITY_DN35107_c0_g1_i2	803	2-oxoglutarate dehydrogenase, mitochondrial-like	20	0	96.93	4	P:GO:0006099; F:GO:0004591; F:GO:0030976; C:GO:0045252	P:tricarboxylic acid cycle; F:oxoglutarate dehydrogenase (succinyl-transferring) activity; F:thiamine pyrophosphate binding; C:oxoglutarate dehydrogenase complex	EC:1.2.4.2	Oxoglutarate dehydrogenase (succinyl-transferring)
TRINITY_DN35107_c0_g1_i3	3473	2-oxoglutarate dehydrogenase, mitochondrial-like	20	0	94.03	4	P:GO:0006099; F:GO:0004591; F:GO:0030976; C:GO:0045252	P:tricarboxylic acid cycle; F:oxoglutarate dehydrogenase (succinyl-transferring) activity; F:thiamine pyrophosphate binding; C:oxoglutarate dehydrogenase complex	EC:1.2.4.2	Oxoglutarate dehydrogenase (succinyl-transferring)
TRINITY_DN35107_c0_g2_i1	1140	2-oxoglutarate dehydrogenase E1 component	20	4.25517e-154	94.39	4	P:GO:0006099; F:GO:0004591; F:GO:0030976; C:GO:0045252	P:tricarboxylic acid cycle; F:oxoglutarate dehydrogenase (succinyl-transferring) activity; F:thiamine pyrophosphate binding; C:oxoglutarate dehydrogenase complex	EC:1.2.4.2	Oxoglutarate dehydrogenase (succinyl-transferring)
TRINITY_DN35107_c0_g2_i2	3551	2-oxoglutarate dehydrogenase, mitochondrial-like	20	0	93.37	4	P:GO:0006099; F:GO:0004591; F:GO:0030976; C:GO:0045252	P:tricarboxylic acid cycle; F:oxoglutarate dehydrogenase (succinyl-transferring) activity; F:thiamine pyrophosphate binding; C:oxoglutarate dehydrogenase complex	EC:1.2.4.2	Oxoglutarate dehydrogenase (succinyl-transferring)
TRINITY_DN35111_c4_g2_i4	309	RNA-dependent RNA polymerase	20	6.91742e-13	86.56	3	P:GO:0001172; F:GO:0003968; C:GO:0016021	P:transcription, RNA-templated; F:RNA-directed 5'-3' RNA polymerase activity; C:integral component of membrane	EC:2.7.7.48	RNA-directed RNA polymerase
TRINITY_DN35117_c6_g1_i4	639	Transposon Ty3-G Gag-Pol polyprotein	20	1.86528e-76	69.66	4	P:GO:0015074; F:GO:0003676; F:GO:0016740; F:GO:0016787	P:DNA integration; F:nucleic acid binding; F:transferase activity; F:hydrolase activity	EC:2; EC:3	Transferases; Hydrolases
TRINITY_DN35117_c6_g1_i5	686	Ty3/gypsy retrotransposon protein	20	2.06315e-67	68.34	4	P:GO:0006259; F:GO:0005488; F:GO:0016740; F:GO:0016787	P:DNA metabolic process; F:binding; F:transferase activity; F:hydrolase activity	EC:2; EC:3	Transferases; Hydrolases
TRINITY_DN35187_c0_g1_i1	760	chaperone protein dnaJ 72	20	1.63324e-64	67.4	1	C:GO:0016020	C:membrane
TRINITY_DN35171_c4_g1_i4	917	ATPase subunit 4	20	2.03237e-121	90.37	4	P:GO:0015986; F:GO:0015078; C:GO:0000276; C:GO:0016021	P:ATP synthesis coupled proton transport; F:proton transmembrane transporter activity; C:mitochondrial proton-transporting ATP synthase complex, coupling factor F(o); C:integral component of membrane	EC:7	Translocases
TRINITY_DN35171_c4_g3_i1	1392	hypothetical protein ES332_D01G152800v1	1	2.96174e-38	91.4	1	C:GO:0016021	C:integral component of membrane
TRINITY_DN35171_c4_g1_i7	965	ATPase subunit 4	20	1.94568e-121	90.78	4	P:GO:0015986; F:GO:0015078; C:GO:0000276; C:GO:0016021	P:ATP synthesis coupled proton transport; F:proton transmembrane transporter activity; C:mitochondrial proton-transporting ATP synthase complex, coupling factor F(o); C:integral component of membrane	EC:7	Translocases
TRINITY_DN35171_c4_g1_i12	993	ATPase subunit 4	20	5.627e-114	90.85	4	P:GO:0015986; F:GO:0015078; C:GO:0000276; C:GO:0016021	P:ATP synthesis coupled proton transport; F:proton transmembrane transporter activity; C:mitochondrial proton-transporting ATP synthase complex, coupling factor F(o); C:integral component of membrane	EC:7	Translocases
TRINITY_DN35196_c4_g1_i1	452	trafficking protein particle complex subunit 5-like	20	2.0501e-43	95.46	5	P:GO:0006888; C:GO:0016021; C:GO:1990070; C:GO:1990071; C:GO:1990072	P:endoplasmic reticulum to Golgi vesicle-mediated transport; C:integral component of membrane; C:TRAPPI protein complex; C:TRAPPII protein complex; C:TRAPPIII protein complex
TRINITY_DN35196_c4_g1_i6	895	trafficking protein particle complex subunit 5	20	6.00957e-135	98.58	4	P:GO:0006888; C:GO:1990070; C:GO:1990071; C:GO:1990072	P:endoplasmic reticulum to Golgi vesicle-mediated transport; C:TRAPPI protein complex; C:TRAPPII protein complex; C:TRAPPIII protein complex
TRINITY_DN35196_c4_g1_i8	665	trafficking protein particle complex subunit 5	20	4.53135e-114	98.86	4	P:GO:0006888; C:GO:1990070; C:GO:1990071; C:GO:1990072	P:endoplasmic reticulum to Golgi vesicle-mediated transport; C:TRAPPI protein complex; C:TRAPPII protein complex; C:TRAPPIII protein complex
TRINITY_DN35196_c4_g1_i9	343	trafficking protein particle complex subunit 5-like	20	3.1793e-27	96.4	5	P:GO:0006888; C:GO:0016021; C:GO:1990070; C:GO:1990071; C:GO:1990072	P:endoplasmic reticulum to Golgi vesicle-mediated transport; C:integral component of membrane; C:TRAPPI protein complex; C:TRAPPII protein complex; C:TRAPPIII protein complex
TRINITY_DN35196_c4_g1_i10	974	trafficking protein particle complex subunit 5	20	1.21196e-99	98.59	4	P:GO:0006888; C:GO:1990070; C:GO:1990071; C:GO:1990072	P:endoplasmic reticulum to Golgi vesicle-mediated transport; C:TRAPPI protein complex; C:TRAPPII protein complex; C:TRAPPIII protein complex
TRINITY_DN35196_c4_g1_i13	814	trafficking protein particle complex subunit 5	20	6.64899e-119	99.14	4	P:GO:0006888; C:GO:1990070; C:GO:1990071; C:GO:1990072	P:endoplasmic reticulum to Golgi vesicle-mediated transport; C:TRAPPI protein complex; C:TRAPPII protein complex; C:TRAPPIII protein complex
TRINITY_DN35196_c4_g1_i14	552	trafficking protein particle complex subunit 5	20	3.23879e-62	97.77	5	P:GO:0006888; C:GO:0016021; C:GO:1990070; C:GO:1990071; C:GO:1990072	P:endoplasmic reticulum to Golgi vesicle-mediated transport; C:integral component of membrane; C:TRAPPI protein complex; C:TRAPPII protein complex; C:TRAPPIII protein complex
TRINITY_DN35110_c0_g2_i3	1039	receptor-like serine/threonine-protein kinase SD1-8 isoform X1	20	7.71154e-101	81.35	7	P:GO:0006468; P:GO:0048544; F:GO:0005524; F:GO:0106310; F:GO:0106311; C:GO:0005886; C:GO:0016021	P:protein phosphorylation; P:recognition of pollen; F:ATP binding; F:protein serine kinase activity; F:protein threonine kinase activity; C:plasma membrane; C:integral component of membrane	EC:2.7.11.1	Non-specific serine/threonine protein kinase
TRINITY_DN35110_c0_g3_i1	1017	V-type proton ATPase subunit c''1	20	5.81831e-91	98.47	4	P:GO:1902600; F:GO:0046961; C:GO:0016021; C:GO:0033179	P:proton transmembrane transport; F:proton-transporting ATPase activity, rotational mechanism; C:integral component of membrane; C:proton-transporting V-type ATPase, V0 domain	EC:7.1.3.1	H(+)-exporting diphosphatase
TRINITY_DN35110_c0_g2_i4	1759	receptor-like serine/threonine-protein kinase SD1-8	20	2.60858e-177	79.57	8	P:GO:0006468; P:GO:0048544; F:GO:0005524; F:GO:0030246; F:GO:0106310; F:GO:0106311; C:GO:0005886; C:GO:0016021	P:protein phosphorylation; P:recognition of pollen; F:ATP binding; F:carbohydrate binding; F:protein serine kinase activity; F:protein threonine kinase activity; C:plasma membrane; C:integral component of membrane	EC:2.7.11.1	Non-specific serine/threonine protein kinase
TRINITY_DN35110_c0_g2_i7	1481	receptor-like serine/threonine-protein kinase SD1-8	20	0	79.82	8	P:GO:0006468; P:GO:0048544; F:GO:0005524; F:GO:0030246; F:GO:0106310; F:GO:0106311; C:GO:0005886; C:GO:0016021	P:protein phosphorylation; P:recognition of pollen; F:ATP binding; F:carbohydrate binding; F:protein serine kinase activity; F:protein threonine kinase activity; C:plasma membrane; C:integral component of membrane	EC:2.7.11.1	Non-specific serine/threonine protein kinase
TRINITY_DN35110_c0_g2_i9	1804	receptor-like serine/threonine-protein kinase SD1-8	20	3.48837e-177	79.59	8	P:GO:0006468; P:GO:0048544; F:GO:0005524; F:GO:0030246; F:GO:0106310; F:GO:0106311; C:GO:0005886; C:GO:0016021	P:protein phosphorylation; P:recognition of pollen; F:ATP binding; F:carbohydrate binding; F:protein serine kinase activity; F:protein threonine kinase activity; C:plasma membrane; C:integral component of membrane	EC:2.7.11.1	Non-specific serine/threonine protein kinase
TRINITY_DN35110_c0_g2_i10	1916	receptor-like serine/threonine-protein kinase SD1-8	20	0	63.47	3	P:GO:0016310; F:GO:0004674; C:GO:0016020	P:phosphorylation; F:protein serine/threonine kinase activity; C:membrane	EC:2.7.1	Transferring phosphorus-containing groups
TRINITY_DN35110_c0_g2_i11	2811	receptor-like serine/threonine-protein kinase SD1-8	20	0	62.38	3	P:GO:0009987; F:GO:0004674; F:GO:0005488	P:cellular process; F:protein serine/threonine kinase activity; F:binding	EC:2.7.1	Transferring phosphorus-containing groups
TRINITY_DN35110_c0_g2_i13	2144	receptor-like serine/threonine-protein kinase SD1-8	20	5.2805e-175	79.28	8	P:GO:0006468; P:GO:0048544; F:GO:0005524; F:GO:0030246; F:GO:0106310; F:GO:0106311; C:GO:0005886; C:GO:0016021	P:protein phosphorylation; P:recognition of pollen; F:ATP binding; F:carbohydrate binding; F:protein serine kinase activity; F:protein threonine kinase activity; C:plasma membrane; C:integral component of membrane	EC:2.7.11.1	Non-specific serine/threonine protein kinase
TRINITY_DN35110_c0_g3_i4	1104	V-type proton ATPase subunit c''1	20	4.04333e-85	84.29	4	P:GO:1902600; F:GO:0046961; C:GO:0016021; C:GO:0033179	P:proton transmembrane transport; F:proton-transporting ATPase activity, rotational mechanism; C:integral component of membrane; C:proton-transporting V-type ATPase, V0 domain	EC:7.1.3.1	H(+)-exporting diphosphatase
TRINITY_DN35110_c0_g1_i4	950	V-type proton ATPase subunit c''1	20	1.53375e-97	97.15	4	P:GO:1902600; F:GO:0046961; C:GO:0016021; C:GO:0033179	P:proton transmembrane transport; F:proton-transporting ATPase activity, rotational mechanism; C:integral component of membrane; C:proton-transporting V-type ATPase, V0 domain	EC:7.1.3.1	H(+)-exporting diphosphatase
TRINITY_DN35127_c0_g1_i2	1820	UTP--glucose-1-phosphate uridylyltransferase	20	0	90.32	4	P:GO:0010584; F:GO:0016758; F:GO:0016779; C:GO:0016021	P:pollen exine formation; F:hexosyltransferase activity; F:nucleotidyltransferase activity; C:integral component of membrane	EC:2.7.7; EC:2.4.1	Transferring phosphorus-containing groups; Glycosyltransferases
TRINITY_DN35127_c0_g1_i7	2591	UTP--glucose-1-phosphate uridylyltransferase	20	0	88.27	3	P:GO:0010584; F:GO:0016779; C:GO:0016021	P:pollen exine formation; F:nucleotidyltransferase activity; C:integral component of membrane	EC:2.7.7	Transferring phosphorus-containing groups
TRINITY_DN35127_c0_g1_i9	401	putative organic cation/carnitine transporter 7-like	20	1.37153e-38	93.62	4	P:GO:0010584; F:GO:0016758; F:GO:0016779; C:GO:0016021	P:pollen exine formation; F:hexosyltransferase activity; F:nucleotidyltransferase activity; C:integral component of membrane	EC:2.7.7; EC:2.4.1	Transferring phosphorus-containing groups; Glycosyltransferases
TRINITY_DN35127_c0_g1_i10	301	hypothetical protein C4D60_Mb05t12720	20	5.22062e-28	70.7	4	C:GO:0005737; C:GO:0012505; C:GO:0016020; C:GO:0043231	C:cytoplasm; C:endomembrane system; C:membrane; C:intracellular membrane-bounded organelle
TRINITY_DN35127_c0_g1_i13	3195	UTP--glucose-1-phosphate uridylyltransferase	20	0	86.46	4	P:GO:0010584; F:GO:0016758; F:GO:0016779; C:GO:0016021	P:pollen exine formation; F:hexosyltransferase activity; F:nucleotidyltransferase activity; C:integral component of membrane	EC:2.7.7; EC:2.4.1	Transferring phosphorus-containing groups; Glycosyltransferases
TRINITY_DN35127_c0_g1_i14	387	putative organic cation/carnitine transporter 7-like	20	4.71597e-16	85.87	5	F:GO:0016758; C:GO:0005737; C:GO:0012505; C:GO:0016021; C:GO:0043231	F:hexosyltransferase activity; C:cytoplasm; C:endomembrane system; C:integral component of membrane; C:intracellular membrane-bounded organelle	EC:2.4.1	Glycosyltransferases
TRINITY_DN35127_c0_g1_i16	1533	PREDICTED: uncharacterized protein LOC103983976	20	0	90.61	3	P:GO:0010584; F:GO:0016758; C:GO:0016021	P:pollen exine formation; F:hexosyltransferase activity; C:integral component of membrane	EC:2.4.1	Glycosyltransferases
TRINITY_DN35127_c0_g1_i18	3272	UTP--glucose-1-phosphate uridylyltransferase	20	0	86.33	4	P:GO:0010584; F:GO:0016758; F:GO:0016779; C:GO:0016021	P:pollen exine formation; F:hexosyltransferase activity; F:nucleotidyltransferase activity; C:integral component of membrane	EC:2.7.7; EC:2.4.1	Transferring phosphorus-containing groups; Glycosyltransferases
TRINITY_DN35147_c0_g1_i1	1905	calcium-dependent protein kinase 3	20	0	83.4	10	P:GO:0018105; P:GO:0035556; P:GO:0046777; F:GO:0004683; F:GO:0005509; F:GO:0005516; F:GO:0005524; F:GO:0009931; C:GO:0005737; C:GO:0005886	P:peptidyl-serine phosphorylation; P:intracellular signal transduction; P:protein autophosphorylation; F:calmodulin-dependent protein kinase activity; F:calcium ion binding; F:calmodulin binding; F:ATP binding; F:calcium-dependent protein serine/threonine kinase activity; C:cytoplasm; C:plasma membrane	EC:2.7.11.17	Calcium/calmodulin-dependent protein kinase
TRINITY_DN35147_c0_g2_i1	435	calcium-dependent protein kinase 15	20	1.3898e-94	97.18	9	P:GO:0018105; P:GO:0035556; P:GO:0046777; F:GO:0004683; F:GO:0005509; F:GO:0005516; F:GO:0005524; F:GO:0009931; C:GO:0005737	P:peptidyl-serine phosphorylation; P:intracellular signal transduction; P:protein autophosphorylation; F:calmodulin-dependent protein kinase activity; F:calcium ion binding; F:calmodulin binding; F:ATP binding; F:calcium-dependent protein serine/threonine kinase activity; C:cytoplasm	EC:2.7.11.17	Calcium/calmodulin-dependent protein kinase
TRINITY_DN35147_c0_g3_i1	980	calcium-dependent protein kinase 3	20	9.07499e-154	94.17	10	P:GO:0018105; P:GO:0035556; P:GO:0046777; F:GO:0004683; F:GO:0005509; F:GO:0005516; F:GO:0005524; F:GO:0009931; C:GO:0005737; C:GO:0005886	P:peptidyl-serine phosphorylation; P:intracellular signal transduction; P:protein autophosphorylation; F:calmodulin-dependent protein kinase activity; F:calcium ion binding; F:calmodulin binding; F:ATP binding; F:calcium-dependent protein serine/threonine kinase activity; C:cytoplasm; C:plasma membrane	EC:2.7.11.17	Calcium/calmodulin-dependent protein kinase
TRINITY_DN35147_c0_g1_i6	1994	calcium-dependent protein kinase 3	20	0	82.56	10	P:GO:0018105; P:GO:0035556; P:GO:0046777; F:GO:0004683; F:GO:0005509; F:GO:0005516; F:GO:0005524; F:GO:0009931; C:GO:0005737; C:GO:0005886	P:peptidyl-serine phosphorylation; P:intracellular signal transduction; P:protein autophosphorylation; F:calmodulin-dependent protein kinase activity; F:calcium ion binding; F:calmodulin binding; F:ATP binding; F:calcium-dependent protein serine/threonine kinase activity; C:cytoplasm; C:plasma membrane	EC:2.7.11.17	Calcium/calmodulin-dependent protein kinase
TRINITY_DN35147_c0_g1_i9	1810	calcium-dependent protein kinase 3	20	0	83.31	10	P:GO:0018105; P:GO:0035556; P:GO:0046777; F:GO:0004683; F:GO:0005509; F:GO:0005516; F:GO:0005524; F:GO:0009931; C:GO:0005737; C:GO:0005886	P:peptidyl-serine phosphorylation; P:intracellular signal transduction; P:protein autophosphorylation; F:calmodulin-dependent protein kinase activity; F:calcium ion binding; F:calmodulin binding; F:ATP binding; F:calcium-dependent protein serine/threonine kinase activity; C:cytoplasm; C:plasma membrane	EC:2.7.11.17	Calcium/calmodulin-dependent protein kinase
TRINITY_DN35147_c0_g1_i11	1096	Calcium-dependent protein kinase 13	20	6.45218e-77	77.99	5	P:GO:0006468; F:GO:0004674; F:GO:0005509; F:GO:0005524; C:GO:0016020	P:protein phosphorylation; F:protein serine/threonine kinase activity; F:calcium ion binding; F:ATP binding; C:membrane	EC:2.7.1	Transferring phosphorus-containing groups
TRINITY_DN35147_c0_g1_i12	1796	calcium-dependent protein kinase 3	20	0	89.58	10	P:GO:0018105; P:GO:0035556; P:GO:0046777; F:GO:0004683; F:GO:0005509; F:GO:0005516; F:GO:0005524; F:GO:0009931; C:GO:0005737; C:GO:0005886	P:peptidyl-serine phosphorylation; P:intracellular signal transduction; P:protein autophosphorylation; F:calmodulin-dependent protein kinase activity; F:calcium ion binding; F:calmodulin binding; F:ATP binding; F:calcium-dependent protein serine/threonine kinase activity; C:cytoplasm; C:plasma membrane	EC:2.7.11.17	Calcium/calmodulin-dependent protein kinase
TRINITY_DN35165_c0_g1_i1	301	alpha-L-arabinofuranosidase 1-like	20	3.90839e-34	98.21	3	P:GO:0046373; F:GO:0046556; C:GO:0016021	P:L-arabinose metabolic process; F:alpha-L-arabinofuranosidase activity; C:integral component of membrane	EC:3.2.1.55	Non-reducing end alpha-L-arabinofuranosidase
TRINITY_DN35165_c0_g1_i2	318	alpha-L-arabinofuranosidase 1-like	20	3.15751e-50	87.72	2	P:GO:0046373; F:GO:0046556	P:L-arabinose metabolic process; F:alpha-L-arabinofuranosidase activity	EC:3.2.1.55	Non-reducing end alpha-L-arabinofuranosidase
TRINITY_DN35165_c0_g1_i4	2401	alpha-L-arabinofuranosidase 1	20	0	84.48	3	P:GO:0046373; F:GO:0046556; C:GO:0016021	P:L-arabinose metabolic process; F:alpha-L-arabinofuranosidase activity; C:integral component of membrane	EC:3.2.1.55	Non-reducing end alpha-L-arabinofuranosidase
TRINITY_DN35165_c0_g1_i11	2515	alpha-L-arabinofuranosidase 1	20	0	85.57	2	P:GO:0046373; F:GO:0046556	P:L-arabinose metabolic process; F:alpha-L-arabinofuranosidase activity	EC:3.2.1.55	Non-reducing end alpha-L-arabinofuranosidase
TRINITY_DN35165_c0_g1_i12	2432	alpha-L-arabinofuranosidase 1	20	0	83.25	2	P:GO:0046373; F:GO:0046556	P:L-arabinose metabolic process; F:alpha-L-arabinofuranosidase activity	EC:3.2.1.55	Non-reducing end alpha-L-arabinofuranosidase
TRINITY_DN35165_c0_g4_i1	347	alpha-L-arabinofuranosidase 1	20	3.67923e-51	90.27	8	P:GO:0006468; P:GO:0046373; P:GO:0055085; F:GO:0004672; F:GO:0005524; F:GO:0015267; F:GO:0046556; C:GO:0016021	P:protein phosphorylation; P:L-arabinose metabolic process; P:transmembrane transport; F:protein kinase activity; F:ATP binding; F:channel activity; F:alpha-L-arabinofuranosidase activity; C:integral component of membrane	EC:2.7.1; EC:3.2.1.55; EC:7	Transferring phosphorus-containing groups; Non-reducing end alpha-L-arabinofuranosidase; Translocases
TRINITY_DN35176_c1_g2_i2	713	protein HEADING DATE 3B	20	3.70287e-24	80.13	1	P:GO:2000028	P:regulation of photoperiodism, flowering
TRINITY_DN35176_c1_g2_i3	1226	protein HEADING DATE 3B	20	3.22846e-19	82.91	1	P:GO:2000028	P:regulation of photoperiodism, flowering
TRINITY_DN35176_c1_g2_i6	1003	protein HEADING DATE 3B	20	9.30894e-20	82.91	1	P:GO:2000028	P:regulation of photoperiodism, flowering
TRINITY_DN35176_c1_g1_i8	401	ELF3-like protein 2	20	7.79967e-25	74.8	1	P:GO:2000028	P:regulation of photoperiodism, flowering
TRINITY_DN35176_c1_g1_i9	529	protein HEADING DATE 3B	20	7.29542e-29	82.93	1	P:GO:2000028	P:regulation of photoperiodism, flowering
TRINITY_DN35150_c0_g1_i1	3241	Glycosyl transferase	20	0	76.74	2	F:GO:0016757; C:GO:0016021	F:glycosyltransferase activity; C:integral component of membrane	EC:2.4	Glycosyltransferases
TRINITY_DN35150_c0_g1_i2	609	glycosyl transferase family 1 protein	20	6.78182e-62	85.13	3	F:GO:0016757; C:GO:0005802; C:GO:0016021	F:glycosyltransferase activity; C:trans-Golgi network; C:integral component of membrane	EC:2.4	Glycosyltransferases
TRINITY_DN35150_c0_g1_i3	695	glycosyl transferase family 1 protein	20	3.44364e-74	86.57	3	F:GO:0016757; C:GO:0005802; C:GO:0016021	F:glycosyltransferase activity; C:trans-Golgi network; C:integral component of membrane	EC:2.4	Glycosyltransferases
TRINITY_DN35150_c0_g1_i5	501	glycosyl transferase family 1 protein	20	2.9261e-37	74.06	2	F:GO:0016757; C:GO:0016021	F:glycosyltransferase activity; C:integral component of membrane	EC:2.4	Glycosyltransferases
TRINITY_DN35150_c0_g1_i6	2800	Glycosyl transferase	20	0	73.82	2	F:GO:0016740; C:GO:0016020	F:transferase activity; C:membrane	EC:2	Transferases
TRINITY_DN35179_c0_g1_i1	3382	receptor-like protein kinase HSL1	20	0	80.19	5	P:GO:0006468; F:GO:0004672; F:GO:0005524; C:GO:0005886; C:GO:0016021	P:protein phosphorylation; F:protein kinase activity; F:ATP binding; C:plasma membrane; C:integral component of membrane	EC:2.7.1	Transferring phosphorus-containing groups
TRINITY_DN35179_c0_g2_i1	4050	receptor-like protein kinase HSL1	20	0	78.63	5	P:GO:0006468; F:GO:0004672; F:GO:0005524; C:GO:0005886; C:GO:0016021	P:protein phosphorylation; F:protein kinase activity; F:ATP binding; C:plasma membrane; C:integral component of membrane	EC:2.7.1	Transferring phosphorus-containing groups
TRINITY_DN35179_c0_g3_i1	733	PREDICTED: uncharacterized protein LOC103972881	20	8.20304e-27	81.67	1	C:GO:0016021	C:integral component of membrane
TRINITY_DN35179_c0_g1_i4	3540	receptor-like protein kinase HSL1	20	0	79.97	5	P:GO:0006468; F:GO:0004672; F:GO:0005524; C:GO:0005886; C:GO:0016021	P:protein phosphorylation; F:protein kinase activity; F:ATP binding; C:plasma membrane; C:integral component of membrane	EC:2.7.1	Transferring phosphorus-containing groups
TRINITY_DN35179_c0_g2_i2	4130	receptor-like protein kinase HSL1	20	0	78.06	5	P:GO:0006468; F:GO:0004672; F:GO:0005524; C:GO:0005886; C:GO:0016021	P:protein phosphorylation; F:protein kinase activity; F:ATP binding; C:plasma membrane; C:integral component of membrane	EC:2.7.1	Transferring phosphorus-containing groups
TRINITY_DN35163_c0_g1_i1	1144	putative E3 ubiquitin-protein ligase LIN-1	20	2.37622e-135	76.76	2	P:GO:0016567; F:GO:0004842	P:protein ubiquitination; F:ubiquitin-protein transferase activity	EC:2	Transferases
TRINITY_DN35163_c0_g1_i4	2600	putative E3 ubiquitin-protein ligase LIN-1	20	0	78.06	2	P:GO:0016567; F:GO:0004842	P:protein ubiquitination; F:ubiquitin-protein transferase activity	EC:2	Transferases
TRINITY_DN35163_c0_g2_i1	380	putative E3 ubiquitin-protein ligase LIN isoform X2	20	1.9421e-17	75.08	2	P:GO:0016567; F:GO:0004842	P:protein ubiquitination; F:ubiquitin-protein transferase activity	EC:2	Transferases
TRINITY_DN35163_c0_g1_i5	652	putative E3 ubiquitin-protein ligase LIN-1	20	4.63909e-65	78.66	2	P:GO:0016567; F:GO:0004842	P:protein ubiquitination; F:ubiquitin-protein transferase activity	EC:2	Transferases
TRINITY_DN35130_c0_g1_i1	1225	probable LRR receptor-like serine/threonine-protein kinase At1g56130 isoform X1	20	1.51908e-51	67.77	5	P:GO:0006468; F:GO:0005524; F:GO:0106310; F:GO:0106311; C:GO:0016021	P:protein phosphorylation; F:ATP binding; F:protein serine kinase activity; F:protein threonine kinase activity; C:integral component of membrane	EC:2.7.11.1	Non-specific serine/threonine protein kinase
TRINITY_DN35130_c0_g1_i2	910	probable LRR receptor-like serine/threonine-protein kinase At1g56130 isoform X1	20	1.8047e-95	85.65	6	P:GO:0046777; F:GO:0005524; F:GO:0106310; F:GO:0106311; C:GO:0005886; C:GO:0016021	P:protein autophosphorylation; F:ATP binding; F:protein serine kinase activity; F:protein threonine kinase activity; C:plasma membrane; C:integral component of membrane	EC:2.7.11.1	Non-specific serine/threonine protein kinase
TRINITY_DN35130_c0_g1_i3	822	probable LRR receptor-like serine/threonine-protein kinase At1g56130 isoform X1	20	2.24165e-117	84.77	6	P:GO:0046777; F:GO:0005524; F:GO:0106310; F:GO:0106311; C:GO:0005886; C:GO:0016021	P:protein autophosphorylation; F:ATP binding; F:protein serine kinase activity; F:protein threonine kinase activity; C:plasma membrane; C:integral component of membrane	EC:2.7.11.1	Non-specific serine/threonine protein kinase
TRINITY_DN35130_c0_g1_i6	1975	probable LRR receptor-like serine/threonine-protein kinase At1g56130 isoform X1	20	4.25815e-154	82.69	6	P:GO:0046777; F:GO:0005524; F:GO:0106310; F:GO:0106311; C:GO:0005886; C:GO:0016021	P:protein autophosphorylation; F:ATP binding; F:protein serine kinase activity; F:protein threonine kinase activity; C:plasma membrane; C:integral component of membrane	EC:2.7.11.1	Non-specific serine/threonine protein kinase
TRINITY_DN35130_c0_g1_i7	653	probable LRR receptor-like serine/threonine-protein kinase At1g56130 isoform X2	20	2.37861e-29	86.98	5	P:GO:0006468; F:GO:0005524; F:GO:0106310; F:GO:0106311; C:GO:0016021	P:protein phosphorylation; F:ATP binding; F:protein serine kinase activity; F:protein threonine kinase activity; C:integral component of membrane	EC:2.7.11.1	Non-specific serine/threonine protein kinase
TRINITY_DN35130_c0_g1_i8	961	probable LRR receptor-like serine/threonine-protein kinase At1g56130 isoform X1	20	1.61029e-47	83.52	6	P:GO:0046777; F:GO:0005524; F:GO:0106310; F:GO:0106311; C:GO:0005886; C:GO:0016021	P:protein autophosphorylation; F:ATP binding; F:protein serine kinase activity; F:protein threonine kinase activity; C:plasma membrane; C:integral component of membrane	EC:2.7.11.1	Non-specific serine/threonine protein kinase
TRINITY_DN35130_c0_g1_i11	667	probable LRR receptor-like serine/threonine-protein kinase At1g56130 isoform X1	20	2.38071e-17	50.39	3	P:GO:0046777; F:GO:0004674; C:GO:0005886	P:protein autophosphorylation; F:protein serine/threonine kinase activity; C:plasma membrane	EC:2.7.1	Transferring phosphorus-containing groups
TRINITY_DN35130_c0_g1_i12	818	probable LRR receptor-like serine/threonine-protein kinase At1g56130 isoform X1	20	7.45897e-83	87.16	6	P:GO:0046777; F:GO:0005524; F:GO:0106310; F:GO:0106311; C:GO:0005886; C:GO:0016021	P:protein autophosphorylation; F:ATP binding; F:protein serine kinase activity; F:protein threonine kinase activity; C:plasma membrane; C:integral component of membrane	EC:2.7.11.1	Non-specific serine/threonine protein kinase
TRINITY_DN35130_c0_g1_i14	853	probable LRR receptor-like serine/threonine-protein kinase At1g56130 isoform X1	20	1.45185e-39	68.56	3	P:GO:0046777; F:GO:0004674; C:GO:0005886	P:protein autophosphorylation; F:protein serine/threonine kinase activity; C:plasma membrane	EC:2.7.1	Transferring phosphorus-containing groups
TRINITY_DN35130_c0_g1_i15	1125	probable LRR receptor-like serine/threonine-protein kinase At1g56130 isoform X1	20	7.7208e-47	83.9	6	P:GO:0046777; F:GO:0005524; F:GO:0106310; F:GO:0106311; C:GO:0005886; C:GO:0016021	P:protein autophosphorylation; F:ATP binding; F:protein serine kinase activity; F:protein threonine kinase activity; C:plasma membrane; C:integral component of membrane	EC:2.7.11.1	Non-specific serine/threonine protein kinase
TRINITY_DN35130_c0_g1_i16	1580	probable LRR receptor-like serine/threonine-protein kinase At1g56130 isoform X1	20	9.23484e-102	76.84	6	P:GO:0046777; F:GO:0005524; F:GO:0106310; F:GO:0106311; C:GO:0005886; C:GO:0016021	P:protein autophosphorylation; F:ATP binding; F:protein serine kinase activity; F:protein threonine kinase activity; C:plasma membrane; C:integral component of membrane	EC:2.7.11.1	Non-specific serine/threonine protein kinase
TRINITY_DN35130_c0_g1_i17	1272	probable LRR receptor-like serine/threonine-protein kinase At1g56130 isoform X1	20	2.67922e-162	82.2	6	P:GO:0046777; F:GO:0005524; F:GO:0106310; F:GO:0106311; C:GO:0005886; C:GO:0016021	P:protein autophosphorylation; F:ATP binding; F:protein serine kinase activity; F:protein threonine kinase activity; C:plasma membrane; C:integral component of membrane	EC:2.7.11.1	Non-specific serine/threonine protein kinase
TRINITY_DN35130_c0_g1_i19	1095	probable LRR receptor-like serine/threonine-protein kinase At1g56130 isoform X1	20	6.41849e-95	64.52	3	P:GO:0006468; F:GO:0004674; C:GO:0016020	P:protein phosphorylation; F:protein serine/threonine kinase activity; C:membrane	EC:2.7.1	Transferring phosphorus-containing groups
TRINITY_DN35198_c3_g2_i1	324	PREDICTED: uncharacterized protein LOC105948697	20	9.56444e-28	76.65	1	F:GO:0005488	F:binding
TRINITY_DN35131_c1_g1_i1	2319	ABC1-like kinase	20	0	87.64	3	P:GO:0006468; F:GO:0004672; F:GO:0005524	P:protein phosphorylation; F:protein kinase activity; F:ATP binding	EC:2.7.1	Transferring phosphorus-containing groups
TRINITY_DN35131_c1_g1_i3	1121	ABC1-like kinase	20	0	88.97	3	P:GO:0006468; F:GO:0004672; F:GO:0005524	P:protein phosphorylation; F:protein kinase activity; F:ATP binding	EC:2.7.1	Transferring phosphorus-containing groups
TRINITY_DN35131_c1_g1_i5	537	ABC1-like kinase	20	1.63126e-96	91.04	3	P:GO:0006468; F:GO:0004672; F:GO:0005524	P:protein phosphorylation; F:protein kinase activity; F:ATP binding	EC:2.7.1	Transferring phosphorus-containing groups
TRINITY_DN35131_c1_g1_i6	2317	protein ACTIVITY OF BC1 COMPLEX KINASE 3, chloroplastic	20	0	90.12	3	P:GO:0006468; F:GO:0004672; F:GO:0005524	P:protein phosphorylation; F:protein kinase activity; F:ATP binding	EC:2.7.1	Transferring phosphorus-containing groups
TRINITY_DN35131_c1_g1_i8	2176	protein ACTIVITY OF BC1 COMPLEX KINASE 3, chloroplastic	20	0	90.77	3	P:GO:0006468; F:GO:0004672; F:GO:0005524	P:protein phosphorylation; F:protein kinase activity; F:ATP binding	EC:2.7.1	Transferring phosphorus-containing groups
TRINITY_DN35131_c1_g1_i9	2364	protein ACTIVITY OF BC1 COMPLEX KINASE 3, chloroplastic	20	0	86.15	3	P:GO:0006468; F:GO:0004672; F:GO:0005524	P:protein phosphorylation; F:protein kinase activity; F:ATP binding	EC:2.7.1	Transferring phosphorus-containing groups
TRINITY_DN35131_c1_g3_i1	659	ABC1-like kinase	20	5.8233e-83	87.7	3	P:GO:0006468; F:GO:0004672; F:GO:0005524	P:protein phosphorylation; F:protein kinase activity; F:ATP binding	EC:2.7.1	Transferring phosphorus-containing groups
TRINITY_DN35131_c1_g1_i12	2265	protein ACTIVITY OF BC1 COMPLEX KINASE 3, chloroplastic	20	0	90.66	3	P:GO:0006468; F:GO:0004672; F:GO:0005524	P:protein phosphorylation; F:protein kinase activity; F:ATP binding	EC:2.7.1	Transferring phosphorus-containing groups
TRINITY_DN35104_c0_g3_i1	844	Transcription factor bHLH62	20	3.59377e-60	70.23	1	F:GO:0003700	F:DNA-binding transcription factor activity
TRINITY_DN35104_c0_g4_i1	589	transcription factor bHLH62	20	3.22713e-75	73.26	3	P:GO:0006355; F:GO:0003700; F:GO:0046983	P:regulation of transcription, DNA-templated; F:DNA-binding transcription factor activity; F:protein dimerization activity
TRINITY_DN35104_c0_g1_i4	575	serine/threonine-protein kinase 26 isoform X1	20	7.50661e-112	96.59	2	F:GO:0004709; F:GO:0005524	F:MAP kinase kinase kinase activity; F:ATP binding	EC:2.7.11.25	Mitogen-activated protein kinase kinase kinase
TRINITY_DN35104_c0_g1_i6	3507	serine/threonine-protein kinase BLUS1 isoform X1	20	0	77.82	4	P:GO:0006468; F:GO:0004672; F:GO:0005524; C:GO:0016020	P:protein phosphorylation; F:protein kinase activity; F:ATP binding; C:membrane	EC:2.7.1	Transferring phosphorus-containing groups
TRINITY_DN35104_c0_g1_i7	2991	serine/threonine-protein kinase BLUS1 isoform X1	20	0	91.98	3	P:GO:0006468; F:GO:0004672; F:GO:0005524	P:protein phosphorylation; F:protein kinase activity; F:ATP binding	EC:2.7.1	Transferring phosphorus-containing groups
TRINITY_DN35104_c0_g4_i3	323	transcription factor bHLH62-like	20	1.35788e-55	91.85	3	P:GO:0006355; F:GO:0003700; F:GO:0046983	P:regulation of transcription, DNA-templated; F:DNA-binding transcription factor activity; F:protein dimerization activity
TRINITY_DN35104_c0_g1_i9	476	serine/threonine-protein kinase fray2 isoform X1	20	3.136e-25	91.86	3	P:GO:0006468; F:GO:0004672; F:GO:0005524	P:protein phosphorylation; F:protein kinase activity; F:ATP binding	EC:2.7.1	Transferring phosphorus-containing groups
TRINITY_DN35104_c0_g1_i11	3055	serine/threonine-protein kinase BLUS1 isoform X1	20	0	91.98	3	P:GO:0006468; F:GO:0004672; F:GO:0005524	P:protein phosphorylation; F:protein kinase activity; F:ATP binding	EC:2.7.1	Transferring phosphorus-containing groups
TRINITY_DN35104_c0_g9_i1	390	transcription factor bHLH62-like	20	1.33986e-37	89.07	3	P:GO:0006355; F:GO:0003700; F:GO:0046983	P:regulation of transcription, DNA-templated; F:DNA-binding transcription factor activity; F:protein dimerization activity
TRINITY_DN35104_c0_g1_i14	3527	serine/threonine-protein kinase BLUS1 isoform X1	20	0	91.98	3	P:GO:0006468; F:GO:0004672; F:GO:0005524	P:protein phosphorylation; F:protein kinase activity; F:ATP binding	EC:2.7.1	Transferring phosphorus-containing groups
TRINITY_DN35104_c0_g3_i4	760	transcription factor bHLH77	20	5.74746e-61	69.26	1	F:GO:0003700	F:DNA-binding transcription factor activity
TRINITY_DN35104_c0_g1_i16	3035	serine/threonine-protein kinase BLUS1 isoform X1	20	0	76.39	4	P:GO:0006468; F:GO:0004672; F:GO:0005524; C:GO:0016020	P:protein phosphorylation; F:protein kinase activity; F:ATP binding; C:membrane	EC:2.7.1	Transferring phosphorus-containing groups
TRINITY_DN35104_c0_g1_i17	2971	serine/threonine-protein kinase BLUS1 isoform X1	20	0	74.9	4	P:GO:0006468; F:GO:0004672; F:GO:0005524; C:GO:0016020	P:protein phosphorylation; F:protein kinase activity; F:ATP binding; C:membrane	EC:2.7.1	Transferring phosphorus-containing groups
TRINITY_DN35104_c0_g1_i19	316	STE20/SPS1-related proline-alanine-rich protein kinase isoform X1	20	1.52012e-21	95.81	4	P:GO:0006468; F:GO:0004672; F:GO:0005524; C:GO:0016021	P:protein phosphorylation; F:protein kinase activity; F:ATP binding; C:integral component of membrane	EC:2.7.1	Transferring phosphorus-containing groups
TRINITY_DN35104_c0_g1_i21	566	serine/threonine-protein kinase BLUS1 isoform X1	20	1.14116e-83	94.84	3	P:GO:0006468; F:GO:0004672; F:GO:0005524	P:protein phosphorylation; F:protein kinase activity; F:ATP binding	EC:2.7.1	Transferring phosphorus-containing groups
TRINITY_DN35104_c0_g1_i23	378	serine/threonine-protein kinase BLUS1-like isoform X2	20	1.50904e-84	98.45	4	P:GO:0006468; F:GO:0004672; F:GO:0005524; C:GO:0016021	P:protein phosphorylation; F:protein kinase activity; F:ATP binding; C:integral component of membrane	EC:2.7.1	Transferring phosphorus-containing groups
TRINITY_DN35104_c0_g1_i24	392	serine/threonine-protein kinase BLUS1-like isoform X1	20	4.12125e-46	97.7	5	P:GO:0006468; F:GO:0005524; F:GO:0106310; F:GO:0106311; C:GO:0016021	P:protein phosphorylation; F:ATP binding; F:protein serine kinase activity; F:protein threonine kinase activity; C:integral component of membrane	EC:2.7.11.1	Non-specific serine/threonine protein kinase
TRINITY_DN26865_c0_g1_i6	2020	probable helicase CHR10 isoform X6	20	0	80.54	4	F:GO:0003677; F:GO:0004386; F:GO:0005524; F:GO:0070615	F:DNA binding; F:helicase activity; F:ATP binding; F:nucleosome-dependent ATPase activity
TRINITY_DN26865_c0_g1_i14	2163	probable helicase CHR10 isoform X2	20	0	77.59	4	F:GO:0003677; F:GO:0004386; F:GO:0005524; F:GO:0070615	F:DNA binding; F:helicase activity; F:ATP binding; F:nucleosome-dependent ATPase activity
TRINITY_DN26865_c0_g1_i15	2095	probable helicase CHR10 isoform X2	20	0	81.8	4	F:GO:0003677; F:GO:0004386; F:GO:0005524; F:GO:0070615	F:DNA binding; F:helicase activity; F:ATP binding; F:nucleosome-dependent ATPase activity
TRINITY_DN26865_c0_g1_i16	1952	probable helicase CHR10 isoform X1	20	0	82.21	4	F:GO:0003677; F:GO:0004386; F:GO:0005524; F:GO:0070615	F:DNA binding; F:helicase activity; F:ATP binding; F:nucleosome-dependent ATPase activity
TRINITY_DN26882_c0_g1_i2	1276	amino acid transporter AVT6A-like isoform X1	20	6.02483e-66	78.91	4	P:GO:0006865; P:GO:0007165; C:GO:0005886; C:GO:0016021	P:amino acid transport; P:signal transduction; C:plasma membrane; C:integral component of membrane
TRINITY_DN26882_c0_g1_i6	547	probable sodium-coupled neutral amino acid transporter 6	20	1.66205e-76	87.29	5	P:GO:0003333; P:GO:0009734; F:GO:0015171; F:GO:0015293; C:GO:0016021	P:amino acid transmembrane transport; P:auxin-activated signaling pathway; F:amino acid transmembrane transporter activity; F:symporter activity; C:integral component of membrane	EC:7	Translocases
TRINITY_DN26882_c0_g1_i8	2055	amino acid transporter AVT6A-like	20	0	79.62	3	P:GO:0003333; F:GO:0015171; C:GO:0016021	P:amino acid transmembrane transport; F:amino acid transmembrane transporter activity; C:integral component of membrane	EC:7	Translocases
TRINITY_DN26882_c0_g1_i10	1362	probable sodium-coupled neutral amino acid transporter 6	20	6.58394e-160	83.51	3	P:GO:0003333; F:GO:0015171; C:GO:0016021	P:amino acid transmembrane transport; F:amino acid transmembrane transporter activity; C:integral component of membrane	EC:7	Translocases
TRINITY_DN26882_c0_g1_i13	522	probable sodium-coupled neutral amino acid transporter 6	20	2.917e-52	80.45	4	P:GO:0003333; F:GO:0015171; C:GO:0005886; C:GO:0016021	P:amino acid transmembrane transport; F:amino acid transmembrane transporter activity; C:plasma membrane; C:integral component of membrane	EC:7	Translocases
TRINITY_DN26825_c0_g1_i1	663	calvin cycle protein CP12-1, chloroplastic-like	20	3.7209e-28	76.37	2	P:GO:0080153; C:GO:0009507	P:negative regulation of reductive pentose-phosphate cycle; C:chloroplast
TRINITY_DN26874_c0_g1_i1	1552	ABC transporter G family member 31	20	0	87.08	5	P:GO:0055085; F:GO:0005524; F:GO:0042626; F:GO:0043531; C:GO:0016021	P:transmembrane transport; F:ATP binding; F:ATPase-coupled transmembrane transporter activity; F:ADP binding; C:integral component of membrane	EC:7	Translocases
TRINITY_DN26874_c0_g1_i2	1633	ABC transporter G family member 31	20	0	82.05	5	P:GO:0055085; F:GO:0005524; F:GO:0042626; F:GO:0043531; C:GO:0016021	P:transmembrane transport; F:ATP binding; F:ATPase-coupled transmembrane transporter activity; F:ADP binding; C:integral component of membrane	EC:7	Translocases
TRINITY_DN26874_c0_g1_i3	1096	ABC transporter G family member 31	20	0	92.31	5	P:GO:0055085; F:GO:0005524; F:GO:0042626; F:GO:0043531; C:GO:0016021	P:transmembrane transport; F:ATP binding; F:ATPase-coupled transmembrane transporter activity; F:ADP binding; C:integral component of membrane	EC:7	Translocases
TRINITY_DN26874_c0_g1_i4	908	ABC transporter G family member 31	20	2.86738e-166	92.39	5	P:GO:0055085; F:GO:0005524; F:GO:0042626; F:GO:0043531; C:GO:0016021	P:transmembrane transport; F:ATP binding; F:ATPase-coupled transmembrane transporter activity; F:ADP binding; C:integral component of membrane	EC:7	Translocases
TRINITY_DN26874_c0_g1_i6	989	ABC transporter G family member 31	20	4.11053e-159	83.58	5	P:GO:0055085; F:GO:0005524; F:GO:0042626; F:GO:0043531; C:GO:0016021	P:transmembrane transport; F:ATP binding; F:ATPase-coupled transmembrane transporter activity; F:ADP binding; C:integral component of membrane	EC:7	Translocases
TRINITY_DN26884_c0_g1_i1	955	beta-glucuronosyltransferase GlcAT14A	20	1.9189e-55	82.69	2	F:GO:0015020; C:GO:0016021	F:glucuronosyltransferase activity; C:integral component of membrane	EC:2.4.1.17	Glucuronosyltransferase
TRINITY_DN26884_c0_g1_i2	1738	beta-glucuronosyltransferase GlcAT14A	20	0	82.47	2	F:GO:0015020; C:GO:0016021	F:glucuronosyltransferase activity; C:integral component of membrane	EC:2.4.1.17	Glucuronosyltransferase
TRINITY_DN26884_c0_g1_i3	1821	beta-glucuronosyltransferase GlcAT14A	20	7.60979e-161	83.27	2	F:GO:0015020; C:GO:0016021	F:glucuronosyltransferase activity; C:integral component of membrane	EC:2.4.1.17	Glucuronosyltransferase
TRINITY_DN26817_c0_g1_i2	1111	5'-nucleotidase SurE	20	9.9984e-158	81.94	5	P:GO:0016311; F:GO:0000166; F:GO:0008253; F:GO:0046872; C:GO:0005829	P:dephosphorylation; F:nucleotide binding; F:5'-nucleotidase activity; F:metal ion binding; C:cytosol	EC:3.1.3.5	5'-nucleotidase
TRINITY_DN26854_c0_g1_i1	592	probable xyloglucan endotransglucosylase/hydrolase protein 23	20	1.96601e-78	89.15	6	P:GO:0010411; P:GO:0042546; P:GO:0071555; F:GO:0004553; F:GO:0016762; C:GO:0005618	P:xyloglucan metabolic process; P:cell wall biogenesis; P:cell wall organization; F:hydrolase activity, hydrolyzing O-glycosyl compounds; F:xyloglucan:xyloglucosyl transferase activity; C:cell wall	EC:2.4.1.207; EC:3.2.1	Xyloglucan:xyloglucosyl transferase; Glycosylases
TRINITY_DN26854_c0_g1_i2	1034	probable xyloglucan endotransglucosylase/hydrolase protein 23	20	0	90.6	7	P:GO:0010411; P:GO:0042546; P:GO:0071555; F:GO:0004553; F:GO:0016762; C:GO:0005618; C:GO:0016021	P:xyloglucan metabolic process; P:cell wall biogenesis; P:cell wall organization; F:hydrolase activity, hydrolyzing O-glycosyl compounds; F:xyloglucan:xyloglucosyl transferase activity; C:cell wall; C:integral component of membrane	EC:2.4.1.207; EC:3.2.1	Xyloglucan:xyloglucosyl transferase; Glycosylases
TRINITY_DN26854_c0_g1_i3	799	probable xyloglucan endotransglucosylase/hydrolase protein 23	20	1.42576e-130	91.5	6	P:GO:0010411; P:GO:0042546; P:GO:0071555; F:GO:0004553; F:GO:0016762; C:GO:0005618	P:xyloglucan metabolic process; P:cell wall biogenesis; P:cell wall organization; F:hydrolase activity, hydrolyzing O-glycosyl compounds; F:xyloglucan:xyloglucosyl transferase activity; C:cell wall	EC:2.4.1.207; EC:3.2.1	Xyloglucan:xyloglucosyl transferase; Glycosylases
TRINITY_DN26845_c0_g1_i1	1493	protein ABHD18	20	0	90.01	1	F:GO:0016787	F:hydrolase activity	EC:3	Hydrolases
TRINITY_DN26845_c0_g1_i2	1466	protein ABHD18	20	0	87.78	1	F:GO:0016787	F:hydrolase activity	EC:3	Hydrolases
TRINITY_DN26824_c0_g1_i1	959	MADS-box transcription factor 22	20	7.32005e-87	76.31	4	P:GO:0045944; F:GO:0000978; F:GO:0000981; F:GO:0046983	P:positive regulation of transcription by RNA polymerase II; F:RNA polymerase II cis-regulatory region sequence-specific DNA binding; F:DNA-binding transcription factor activity, RNA polymerase II-specific; F:protein dimerization activity
TRINITY_DN26824_c0_g1_i2	1031	MADS-box transcription factor 22	20	4.44851e-82	76.66	4	P:GO:0045944; F:GO:0000978; F:GO:0000981; F:GO:0046983	P:positive regulation of transcription by RNA polymerase II; F:RNA polymerase II cis-regulatory region sequence-specific DNA binding; F:DNA-binding transcription factor activity, RNA polymerase II-specific; F:protein dimerization activity
TRINITY_DN26824_c0_g1_i3	818	MADS-box protein SVP	20	3.51263e-60	63.08	3	P:GO:0006357; F:GO:0000977; F:GO:0003700	P:regulation of transcription by RNA polymerase II; F:RNA polymerase II transcription regulatory region sequence-specific DNA binding; F:DNA-binding transcription factor activity
TRINITY_DN26824_c0_g1_i4	615	MADS-box protein SVP	20	3.25377e-37	64.04	4	P:GO:0045944; F:GO:0000977; F:GO:0003700; F:GO:0046983	P:positive regulation of transcription by RNA polymerase II; F:RNA polymerase II transcription regulatory region sequence-specific DNA binding; F:DNA-binding transcription factor activity; F:protein dimerization activity
TRINITY_DN26809_c0_g1_i1	680	Laminin subunit beta-3 like	20	2.03777e-31	80.66	1	C:GO:0016021	C:integral component of membrane
TRINITY_DN26809_c0_g1_i3	656	Laminin subunit beta-3 like	20	3.49814e-31	79.88	1	C:GO:0016021	C:integral component of membrane
TRINITY_DN26809_c0_g1_i6	630	protein kinase superfamily protein	20	6.49445e-11	83.07	1	C:GO:0016021	C:integral component of membrane
TRINITY_DN26850_c0_g1_i2	602	probable steroid-binding protein 3	20	2.58179e-54	87.81	6	P:GO:0006557; P:GO:0006597; P:GO:0008295; F:GO:0004014; C:GO:0012505; C:GO:0016020	P:S-adenosylmethioninamine biosynthetic process; P:spermine biosynthetic process; P:spermidine biosynthetic process; F:adenosylmethionine decarboxylase activity; C:endomembrane system; C:membrane	EC:4.1.1.50	Adenosylmethionine decarboxylase
TRINITY_DN26891_c0_g1_i2	724	transcription factor HHO2-like	20	1.99206e-19	72.64	3	P:GO:0006367; F:GO:0003677; C:GO:0005673	P:transcription initiation from RNA polymerase II promoter; F:DNA binding; C:transcription factor TFIIE complex
TRINITY_DN26891_c0_g1_i3	1049	transcription factor HHO2-like	20	2.49608e-21	71.92	1	F:GO:0003677	F:DNA binding
TRINITY_DN26891_c0_g1_i4	936	myb family transcription factor EFM-like	20	1.08652e-37	66.35	1	F:GO:0003677	F:DNA binding
TRINITY_DN26891_c0_g1_i5	611	myb family transcription factor EFM-like	20	5.14812e-36	64.87	1	F:GO:0003677	F:DNA binding
TRINITY_DN26832_c0_g1_i1	2235	glycerol-3-phosphate dehydrogenase SDP6, mitochondrial	20	0	92.3	6	P:GO:0006072; P:GO:0006127; P:GO:0019563; F:GO:0052591; C:GO:0009331; C:GO:0009507	P:glycerol-3-phosphate metabolic process; P:glycerophosphate shuttle; P:glycerol catabolic process; F:sn-glycerol-3-phosphate:ubiquinone-8 oxidoreductase activity; C:glycerol-3-phosphate dehydrogenase complex; C:chloroplast	EC:1.1.5.3	Glycerol-3-phosphate dehydrogenase
TRINITY_DN26828_c0_g1_i1	1044	putative Embryo defective 1273	20	6.45096e-71	68.25	1	C:GO:0016020	C:membrane
TRINITY_DN26842_c0_g1_i1	760	Small nuclear ribonucleoprotein SmD3b	20	1.9822e-35	87.94	15	P:GO:0000387; F:GO:0003723; C:GO:0000243; C:GO:0005682; C:GO:0005685; C:GO:0005686; C:GO:0005687; C:GO:0005689; C:GO:0005829; C:GO:0016021; C:GO:0034715; C:GO:0034719; C:GO:0071011; C:GO:0071013; C:GO:0097526	P:spliceosomal snRNP assembly; F:RNA binding; C:commitment complex; C:U5 snRNP; C:U1 snRNP; C:U2 snRNP; C:U4 snRNP; C:U12-type spliceosomal complex; C:cytosol; C:integral component of membrane; C:pICln-Sm protein complex; C:SMN-Sm protein complex; C:precatalytic spliceosome; C:catalytic step 2 spliceosome; C:spliceosomal tri-snRNP complex
TRINITY_DN26842_c0_g2_i1	615	small nuclear ribonucleoprotein SmD3b-like	20	2.04653e-64	99.9	14	P:GO:0000387; F:GO:0003723; C:GO:0000243; C:GO:0005682; C:GO:0005685; C:GO:0005686; C:GO:0005687; C:GO:0005689; C:GO:0005829; C:GO:0034715; C:GO:0034719; C:GO:0071011; C:GO:0071013; C:GO:0097526	P:spliceosomal snRNP assembly; F:RNA binding; C:commitment complex; C:U5 snRNP; C:U1 snRNP; C:U2 snRNP; C:U4 snRNP; C:U12-type spliceosomal complex; C:cytosol; C:pICln-Sm protein complex; C:SMN-Sm protein complex; C:precatalytic spliceosome; C:catalytic step 2 spliceosome; C:spliceosomal tri-snRNP complex
TRINITY_DN26842_c0_g2_i2	664	small nuclear ribonucleoprotein SmD3b-like	20	3.52655e-64	99.95	14	P:GO:0000387; F:GO:0003723; C:GO:0000243; C:GO:0005682; C:GO:0005685; C:GO:0005686; C:GO:0005687; C:GO:0005689; C:GO:0005829; C:GO:0034715; C:GO:0034719; C:GO:0071011; C:GO:0071013; C:GO:0097526	P:spliceosomal snRNP assembly; F:RNA binding; C:commitment complex; C:U5 snRNP; C:U1 snRNP; C:U2 snRNP; C:U4 snRNP; C:U12-type spliceosomal complex; C:cytosol; C:pICln-Sm protein complex; C:SMN-Sm protein complex; C:precatalytic spliceosome; C:catalytic step 2 spliceosome; C:spliceosomal tri-snRNP complex
TRINITY_DN26842_c0_g2_i6	448	small nuclear ribonucleoprotein SmD3b-like	20	2.32421e-65	99.95	14	P:GO:0000387; F:GO:0003723; C:GO:0000243; C:GO:0005682; C:GO:0005685; C:GO:0005686; C:GO:0005687; C:GO:0005689; C:GO:0005829; C:GO:0034715; C:GO:0034719; C:GO:0071011; C:GO:0071013; C:GO:0097526	P:spliceosomal snRNP assembly; F:RNA binding; C:commitment complex; C:U5 snRNP; C:U1 snRNP; C:U2 snRNP; C:U4 snRNP; C:U12-type spliceosomal complex; C:cytosol; C:pICln-Sm protein complex; C:SMN-Sm protein complex; C:precatalytic spliceosome; C:catalytic step 2 spliceosome; C:spliceosomal tri-snRNP complex
TRINITY_DN26842_c0_g2_i7	632	small nuclear ribonucleoprotein SmD3b	20	8.32041e-65	99.6	14	P:GO:0000387; F:GO:0003723; C:GO:0000243; C:GO:0005682; C:GO:0005685; C:GO:0005686; C:GO:0005687; C:GO:0005689; C:GO:0005829; C:GO:0034715; C:GO:0034719; C:GO:0071011; C:GO:0071013; C:GO:0097526	P:spliceosomal snRNP assembly; F:RNA binding; C:commitment complex; C:U5 snRNP; C:U1 snRNP; C:U2 snRNP; C:U4 snRNP; C:U12-type spliceosomal complex; C:cytosol; C:pICln-Sm protein complex; C:SMN-Sm protein complex; C:precatalytic spliceosome; C:catalytic step 2 spliceosome; C:spliceosomal tri-snRNP complex
TRINITY_DN26842_c0_g1_i2	617	small nuclear ribonucleoprotein SmD3b	20	8.1177e-63	99.59	14	P:GO:0000387; F:GO:0003723; C:GO:0000243; C:GO:0005682; C:GO:0005685; C:GO:0005686; C:GO:0005687; C:GO:0005689; C:GO:0005829; C:GO:0034715; C:GO:0034719; C:GO:0071011; C:GO:0071013; C:GO:0097526	P:spliceosomal snRNP assembly; F:RNA binding; C:commitment complex; C:U5 snRNP; C:U1 snRNP; C:U2 snRNP; C:U4 snRNP; C:U12-type spliceosomal complex; C:cytosol; C:pICln-Sm protein complex; C:SMN-Sm protein complex; C:precatalytic spliceosome; C:catalytic step 2 spliceosome; C:spliceosomal tri-snRNP complex
TRINITY_DN26820_c0_g1_i1	1617	pentatricopeptide repeat-containing protein At2g30780	20	0	78.33	2	F:GO:0003729; C:GO:0016021	F:mRNA binding; C:integral component of membrane
TRINITY_DN26876_c0_g1_i1	2187	probable protein phosphatase 2C 4	20	0	64.07	1	F:GO:0004722	F:protein serine/threonine phosphatase activity	EC:3.1.3.16	Protein-serine/threonine phosphatase
TRINITY_DN26876_c0_g1_i2	2280	probable protein phosphatase 2C 4	20	0	64.07	1	F:GO:0004722	F:protein serine/threonine phosphatase activity	EC:3.1.3.16	Protein-serine/threonine phosphatase
TRINITY_DN26876_c0_g1_i3	2010	probable protein phosphatase 2C 4	20	0	70.19	2	P:GO:0006470; F:GO:0004722	P:protein dephosphorylation; F:protein serine/threonine phosphatase activity	EC:3.1.3.16	Protein-serine/threonine phosphatase
TRINITY_DN26876_c0_g1_i4	2182	probable protein phosphatase 2C 4	20	0	64.07	1	F:GO:0004722	F:protein serine/threonine phosphatase activity	EC:3.1.3.16	Protein-serine/threonine phosphatase
TRINITY_DN26876_c0_g1_i5	2089	probable protein phosphatase 2C 4	20	0	64.07	1	F:GO:0004722	F:protein serine/threonine phosphatase activity	EC:3.1.3.16	Protein-serine/threonine phosphatase
TRINITY_DN26876_c0_g1_i6	2108	probable protein phosphatase 2C 4	20	0	68.95	4	P:GO:0006470; P:GO:0048366; F:GO:0004722; C:GO:0005886	P:protein dephosphorylation; P:leaf development; F:protein serine/threonine phosphatase activity; C:plasma membrane	EC:3.1.3.16	Protein-serine/threonine phosphatase
TRINITY_DN26802_c0_g1_i1	927	predicted protein	20	1.04309e-96	78.13	5	P:GO:0009209; P:GO:0009220; P:GO:0016310; F:GO:0000166; F:GO:0016301	P:pyrimidine ribonucleoside triphosphate biosynthetic process; P:pyrimidine ribonucleotide biosynthetic process; P:phosphorylation; F:nucleotide binding; F:kinase activity	EC:2.7	Transferring phosphorus-containing groups
TRINITY_DN26802_c0_g1_i2	571	nucleoside diphosphate kinase III, chloroplastic/mitochondrial	20	4.04007e-34	74.25	5	P:GO:0009209; P:GO:0009220; P:GO:0016310; F:GO:0000166; F:GO:0016301	P:pyrimidine ribonucleoside triphosphate biosynthetic process; P:pyrimidine ribonucleotide biosynthetic process; P:phosphorylation; F:nucleotide binding; F:kinase activity	EC:2.7	Transferring phosphorus-containing groups
TRINITY_DN26802_c0_g2_i3	1040	Putative pleckstrin-like proteiny (PH) domain-containing family protein	20	1.87879e-120	80.14	5	P:GO:0009209; P:GO:0009220; P:GO:0016310; F:GO:0000166; F:GO:0016301	P:pyrimidine ribonucleoside triphosphate biosynthetic process; P:pyrimidine ribonucleotide biosynthetic process; P:phosphorylation; F:nucleotide binding; F:kinase activity	EC:2.7	Transferring phosphorus-containing groups
TRINITY_DN26814_c0_g1_i1	1090	probable F-actin-capping protein subunit beta	20	2.78756e-159	90.47	6	P:GO:0000902; P:GO:0009408; P:GO:0051016; F:GO:0051015; C:GO:0005737; C:GO:0008290	P:cell morphogenesis; P:response to heat; P:barbed-end actin filament capping; F:actin filament binding; C:cytoplasm; C:F-actin capping protein complex
TRINITY_DN26814_c0_g1_i2	894	probable F-actin-capping protein subunit beta	20	1.19652e-117	89.62	6	P:GO:0000902; P:GO:0009408; P:GO:0051016; F:GO:0051015; C:GO:0005737; C:GO:0008290	P:cell morphogenesis; P:response to heat; P:barbed-end actin filament capping; F:actin filament binding; C:cytoplasm; C:F-actin capping protein complex
TRINITY_DN26814_c0_g1_i3	509	probable F-actin-capping protein subunit beta	20	9.49881e-55	89.05	6	P:GO:0000902; P:GO:0009408; P:GO:0051016; F:GO:0051015; C:GO:0005737; C:GO:0008290	P:cell morphogenesis; P:response to heat; P:barbed-end actin filament capping; F:actin filament binding; C:cytoplasm; C:F-actin capping protein complex
TRINITY_DN26871_c0_g1_i1	2015	ATP-dependent 6-phosphofructokinase 2	20	0	88.24	7	P:GO:0006002; P:GO:0061615; F:GO:0003872; F:GO:0005524; F:GO:0046872; C:GO:0005829; C:GO:0009507	P:fructose 6-phosphate metabolic process; P:glycolytic process through fructose-6-phosphate; F:6-phosphofructokinase activity; F:ATP binding; F:metal ion binding; C:cytosol; C:chloroplast	EC:2.7.1.11	6-phosphofructokinase
TRINITY_DN26847_c0_g1_i1	901	methyltransferase-like protein 2	20	3.93128e-46	76.65	2	P:GO:0032259; F:GO:0008168	P:methylation; F:methyltransferase activity	EC:2.1.1	Transferring one-carbon groups
TRINITY_DN26847_c0_g1_i2	1342	methyltransferase-like protein 2	20	2.97506e-147	77.35	2	P:GO:0032259; F:GO:0008168	P:methylation; F:methyltransferase activity	EC:2.1.1	Transferring one-carbon groups
TRINITY_DN26847_c0_g1_i3	465	methyltransferase-like protein 6 isoform X3	20	6.5444e-24	67.15	2	P:GO:0032259; F:GO:0008168	P:methylation; F:methyltransferase activity	EC:2.1.1	Transferring one-carbon groups
TRINITY_DN26847_c0_g1_i5	751	methyltransferase-like protein 2	20	8.26535e-47	76.65	2	P:GO:0032259; F:GO:0008168	P:methylation; F:methyltransferase activity	EC:2.1.1	Transferring one-carbon groups
TRINITY_DN26847_c0_g1_i7	1192	methyltransferase-like protein 2	20	4.82912e-148	77.35	2	P:GO:0032259; F:GO:0008168	P:methylation; F:methyltransferase activity	EC:2.1.1	Transferring one-carbon groups
TRINITY_DN26896_c0_g1_i1	555	probable protein phosphatase 2C 78	20	8.29832e-52	88.93	4	P:GO:0006470; F:GO:0046872; F:GO:0106306; F:GO:0106307	P:protein dephosphorylation; F:metal ion binding; F:protein serine phosphatase activity; F:protein threonine phosphatase activity	EC:3.1.3.16	Protein-serine/threonine phosphatase
TRINITY_DN26896_c0_g1_i2	1475	probable protein phosphatase 2C 78	20	0	87.64	4	P:GO:0006470; F:GO:0046872; F:GO:0106306; F:GO:0106307	P:protein dephosphorylation; F:metal ion binding; F:protein serine phosphatase activity; F:protein threonine phosphatase activity	EC:3.1.3.16	Protein-serine/threonine phosphatase
TRINITY_DN26896_c0_g1_i3	513	probable protein phosphatase 2C 78	20	3.41606e-35	78.66	4	P:GO:0006470; F:GO:0046872; F:GO:0106306; F:GO:0106307	P:protein dephosphorylation; F:metal ion binding; F:protein serine phosphatase activity; F:protein threonine phosphatase activity	EC:3.1.3.16	Protein-serine/threonine phosphatase
TRINITY_DN26849_c0_g1_i1	860	damage-control phosphatase At2g17340-like	20	1.8956e-74	94.08	4	P:GO:0015937; P:GO:0016310; F:GO:0004594; C:GO:0005829	P:coenzyme A biosynthetic process; P:phosphorylation; F:pantothenate kinase activity; C:cytosol	EC:2.7.1.33	Pantothenate kinase
TRINITY_DN26849_c0_g2_i1	499	Uncharacterized conserved protein (UCP030210)	20	1.30354e-42	92.23	4	P:GO:0015937; P:GO:0016310; F:GO:0004594; C:GO:0005829	P:coenzyme A biosynthetic process; P:phosphorylation; F:pantothenate kinase activity; C:cytosol	EC:2.7.1.33	Pantothenate kinase
TRINITY_DN26849_c0_g1_i2	1046	pantothenate kinase-like	20	0	95.04	4	P:GO:0015937; P:GO:0016310; F:GO:0004594; C:GO:0005829	P:coenzyme A biosynthetic process; P:phosphorylation; F:pantothenate kinase activity; C:cytosol	EC:2.7.1.33	Pantothenate kinase
TRINITY_DN26849_c0_g1_i3	1145	pantothenate kinase 4	20	0	85.25	4	P:GO:0015937; P:GO:0016310; F:GO:0004594; C:GO:0005829	P:coenzyme A biosynthetic process; P:phosphorylation; F:pantothenate kinase activity; C:cytosol	EC:2.7.1.33	Pantothenate kinase
TRINITY_DN26849_c0_g2_i2	456	Uncharacterized conserved protein (UCP030210)	20	1.53172e-65	92.79	4	P:GO:0015937; P:GO:0016310; F:GO:0004594; C:GO:0005829	P:coenzyme A biosynthetic process; P:phosphorylation; F:pantothenate kinase activity; C:cytosol	EC:2.7.1.33	Pantothenate kinase
TRINITY_DN26812_c0_g1_i1	1126	hypersensitive-induced response protein 4	20	3.37123e-176	94.66	3	C:GO:0005774; C:GO:0005886; C:GO:0009506	C:vacuolar membrane; C:plasma membrane; C:plasmodesma
TRINITY_DN26808_c0_g1_i1	1751	probable polygalacturonase	20	0	83.68	4	P:GO:0005975; F:GO:0004650; C:GO:0005618; C:GO:0016021	P:carbohydrate metabolic process; F:polygalacturonase activity; C:cell wall; C:integral component of membrane	EC:3.2.1.15	Endo-polygalacturonase
TRINITY_DN26808_c0_g2_i1	1817	probable polygalacturonase	20	0	88.76	4	P:GO:0005975; F:GO:0004650; C:GO:0005618; C:GO:0016021	P:carbohydrate metabolic process; F:polygalacturonase activity; C:cell wall; C:integral component of membrane	EC:3.2.1.15	Endo-polygalacturonase
TRINITY_DN26808_c0_g1_i2	1128	probable polygalacturonase	20	1.39568e-139	82.13	4	P:GO:0005975; F:GO:0004650; C:GO:0005618; C:GO:0016021	P:carbohydrate metabolic process; F:polygalacturonase activity; C:cell wall; C:integral component of membrane	EC:3.2.1.15	Endo-polygalacturonase
TRINITY_DN26898_c0_g1_i2	736	obg-like ATPase 1	20	3.34052e-94	97.5	12	P:GO:0046686; P:GO:1900425; P:GO:1901001; F:GO:0003924; F:GO:0005524; F:GO:0005525; F:GO:0016874; F:GO:0043022; F:GO:0043023; F:GO:0140603; C:GO:0005829; C:GO:0009506	P:response to cadmium ion; P:negative regulation of defense response to bacterium; P:negative regulation of response to salt stress; F:GTPase activity; F:ATP binding; F:GTP binding; F:ligase activity; F:ribosome binding; F:ribosomal large subunit binding; F:ATP hydrolysis activity; C:cytosol; C:plasmodesma	EC:3.6.1; EC:6	Acting on acid anhydrides; Ligases
TRINITY_DN26898_c0_g1_i3	567	obg-like ATPase 1	20	8.67081e-51	97	10	P:GO:0046686; P:GO:1901001; F:GO:0005524; F:GO:0005525; F:GO:0016787; F:GO:0043022; F:GO:0043023; C:GO:0005829; C:GO:0009506; C:GO:0009507	P:response to cadmium ion; P:negative regulation of response to salt stress; F:ATP binding; F:GTP binding; F:hydrolase activity; F:ribosome binding; F:ribosomal large subunit binding; C:cytosol; C:plasmodesma; C:chloroplast	EC:3	Hydrolases
TRINITY_DN26898_c0_g1_i4	1507	obg-like ATPase 1	20	0	96.79	9	P:GO:0046686; P:GO:1901001; F:GO:0005524; F:GO:0005525; F:GO:0016787; F:GO:0043022; F:GO:0043023; C:GO:0005829; C:GO:0009506	P:response to cadmium ion; P:negative regulation of response to salt stress; F:ATP binding; F:GTP binding; F:hydrolase activity; F:ribosome binding; F:ribosomal large subunit binding; C:cytosol; C:plasmodesma	EC:3	Hydrolases
TRINITY_DN26898_c0_g1_i6	1043	obg-like ATPase 1	20	1.21203e-169	96.99	9	P:GO:0046686; P:GO:1901001; F:GO:0005524; F:GO:0005525; F:GO:0016787; F:GO:0043022; F:GO:0043023; C:GO:0005829; C:GO:0009506	P:response to cadmium ion; P:negative regulation of response to salt stress; F:ATP binding; F:GTP binding; F:hydrolase activity; F:ribosome binding; F:ribosomal large subunit binding; C:cytosol; C:plasmodesma	EC:3	Hydrolases
TRINITY_DN26805_c0_g1_i3	927	ATP-dependent Clp protease ATP-binding subunit CLPT1, chloroplastic	20	7.82095e-79	82.48	6	P:GO:0006508; F:GO:0005524; F:GO:0008233; C:GO:0009570; C:GO:0009579; C:GO:0009941	P:proteolysis; F:ATP binding; F:peptidase activity; C:chloroplast stroma; C:thylakoid; C:chloroplast envelope	EC:3.4	Acting on peptide bonds (peptidases)
TRINITY_DN26805_c0_g1_i4	978	ATP-dependent Clp protease ATP-binding subunit CLPT1, chloroplastic	20	3.4606e-77	84.5	6	P:GO:0006508; F:GO:0005524; F:GO:0008233; C:GO:0009570; C:GO:0009579; C:GO:0009941	P:proteolysis; F:ATP binding; F:peptidase activity; C:chloroplast stroma; C:thylakoid; C:chloroplast envelope	EC:3.4	Acting on peptide bonds (peptidases)
TRINITY_DN26872_c0_g1_i1	328	probable isoaspartyl peptidase/L-asparaginase 2	20	7.6389e-50	95.48	4	P:GO:0016540; F:GO:0004067; F:GO:0008798; C:GO:0005737	P:protein autoprocessing; F:asparaginase activity; F:beta-aspartyl-peptidase activity; C:cytoplasm	EC:3.5.1.1; EC:3.4.19.5	Asparaginase; Beta-aspartyl-peptidase
TRINITY_DN26872_c0_g2_i1	1175	probable isoaspartyl peptidase/L-asparaginase 2	20	0	88.56	4	P:GO:0016540; F:GO:0004067; F:GO:0008798; C:GO:0005737	P:protein autoprocessing; F:asparaginase activity; F:beta-aspartyl-peptidase activity; C:cytoplasm	EC:3.5.1.1; EC:3.4.19.5	Asparaginase; Beta-aspartyl-peptidase
TRINITY_DN26872_c0_g1_i2	753	probable isoaspartyl peptidase/L-asparaginase 2	20	6.80332e-154	90.52	4	P:GO:0016540; F:GO:0004067; F:GO:0008798; C:GO:0005737	P:protein autoprocessing; F:asparaginase activity; F:beta-aspartyl-peptidase activity; C:cytoplasm	EC:3.5.1.1; EC:3.4.19.5	Asparaginase; Beta-aspartyl-peptidase
TRINITY_DN26875_c0_g1_i1	582	INO80 complex subunit C	20	1.67839e-27	85.37	3	P:GO:0006338; C:GO:0005737; C:GO:0031011	P:chromatin remodeling; C:cytoplasm; C:Ino80 complex
TRINITY_DN26875_c0_g1_i2	434	INO80 complex subunit C	20	3.68576e-13	81.38	3	P:GO:0006338; C:GO:0005737; C:GO:0031011	P:chromatin remodeling; C:cytoplasm; C:Ino80 complex
TRINITY_DN26875_c0_g1_i3	907	INO80 complex subunit C	20	3.21851e-68	84.51	3	P:GO:0006338; C:GO:0005737; C:GO:0031011	P:chromatin remodeling; C:cytoplasm; C:Ino80 complex
TRINITY_DN26886_c0_g1_i1	323	protein XRI1-like	20	4.13717e-29	74.6	2	P:GO:0007140; P:GO:0007143	P:male meiotic nuclear division; P:female meiotic nuclear division
TRINITY_DN26886_c0_g1_i2	960	protein XRI1-like	20	1.13154e-44	85.91	2	P:GO:0007140; P:GO:0007143	P:male meiotic nuclear division; P:female meiotic nuclear division
TRINITY_DN26886_c0_g1_i3	1616	protein XRI1 isoform X2	20	3.58318e-148	77.88	2	P:GO:0007140; P:GO:0007143	P:male meiotic nuclear division; P:female meiotic nuclear division
TRINITY_DN26886_c0_g1_i7	343	protein XRI1 isoform X2	20	8.20942e-19	60.85	2	P:GO:0007140; P:GO:0007143	P:male meiotic nuclear division; P:female meiotic nuclear division
TRINITY_DN26887_c0_g1_i1	1947	PREDICTED: uncharacterized protein LOC103971186	20	0	77.88	1	C:GO:0016021	C:integral component of membrane
TRINITY_DN26887_c0_g1_i2	1873	PREDICTED: uncharacterized protein LOC103971186	20	0	79.19	1	C:GO:0016021	C:integral component of membrane
TRINITY_DN26841_c0_g1_i1	1243	plant intracellular Ras-group-related LRR protein 7	20	3.15592e-108	85.38	1	C:GO:0005886	C:plasma membrane
TRINITY_DN26846_c0_g1_i1	1221	glyoxylate/hydroxypyruvate reductase HPR3-like	20	1.12304e-160	80.52	4	F:GO:0016618; F:GO:0030267; F:GO:0051287; C:GO:0005829	F:hydroxypyruvate reductase activity; F:glyoxylate reductase (NADP+) activity; F:NAD binding; C:cytosol	EC:1.1.1.79; EC:1.1.1.81	Glyoxylate reductase (NADP(+)); Hydroxypyruvate reductase
TRINITY_DN26846_c0_g1_i4	999	glyoxylate/hydroxypyruvate reductase HPR3-like	20	2.52613e-144	78.93	4	F:GO:0016618; F:GO:0030267; F:GO:0051287; C:GO:0005829	F:hydroxypyruvate reductase activity; F:glyoxylate reductase (NADP+) activity; F:NAD binding; C:cytosol	EC:1.1.1.79; EC:1.1.1.81	Glyoxylate reductase (NADP(+)); Hydroxypyruvate reductase
TRINITY_DN26890_c0_g1_i1	512	MFP1 attachment factor 1-like	20	3.20378e-27	77.94	2	P:GO:0000278; P:GO:0048527	P:mitotic cell cycle; P:lateral root development
TRINITY_DN26890_c0_g2_i1	553	MFP1 attachment factor 1	20	1.79364e-25	71.04	5	P:GO:0000278; P:GO:0048527; F:GO:0005515; C:GO:0005640; C:GO:0005737	P:mitotic cell cycle; P:lateral root development; F:protein binding; C:nuclear outer membrane; C:cytoplasm
TRINITY_DN26819_c0_g1_i2	572	golgin candidate 5	20	1.07382e-40	65.92	0
TRINITY_DN26833_c0_g1_i1	1120	Aspartate--tRNA ligase	20	1.59777e-66	69.04	1	C:GO:0009536	C:plastid
TRINITY_DN26826_c0_g1_i1	1529	probable membrane metalloprotease ARASP2, chloroplastic	20	0	88.06	4	P:GO:0006508; F:GO:0004222; C:GO:0005886; C:GO:0016021	P:proteolysis; F:metalloendopeptidase activity; C:plasma membrane; C:integral component of membrane	EC:3.4.24	Acting on peptide bonds (peptidases)
TRINITY_DN26826_c0_g2_i1	755	probable membrane metalloprotease ARASP2, chloroplastic	20	1.19125e-51	67.77	2	F:GO:0008237; C:GO:0016020	F:metallopeptidase activity; C:membrane	EC:3.4	Acting on peptide bonds (peptidases)
TRINITY_DN26826_c1_g1_i1	1232	fasciclin-like arabinogalactan protein 11	20	2.61416e-105	78.62	6	P:GO:0006468; P:GO:0009834; F:GO:0004672; F:GO:0005524; C:GO:0005886; C:GO:0016021	P:protein phosphorylation; P:plant-type secondary cell wall biogenesis; F:protein kinase activity; F:ATP binding; C:plasma membrane; C:integral component of membrane	EC:2.7.1	Transferring phosphorus-containing groups
TRINITY_DN26826_c1_g1_i3	1117	fasciclin-like arabinogalactan protein 11	20	7.5628e-60	81.37	6	P:GO:0006468; P:GO:0009834; F:GO:0004672; F:GO:0005524; C:GO:0005886; C:GO:0016021	P:protein phosphorylation; P:plant-type secondary cell wall biogenesis; F:protein kinase activity; F:ATP binding; C:plasma membrane; C:integral component of membrane	EC:2.7.1	Transferring phosphorus-containing groups
TRINITY_DN26826_c1_g1_i4	1032	fasciclin-like arabinogalactan protein 11	20	6.59755e-60	81.37	6	P:GO:0006468; P:GO:0009834; F:GO:0004672; F:GO:0005524; C:GO:0005886; C:GO:0016021	P:protein phosphorylation; P:plant-type secondary cell wall biogenesis; F:protein kinase activity; F:ATP binding; C:plasma membrane; C:integral component of membrane	EC:2.7.1	Transferring phosphorus-containing groups
TRINITY_DN26810_c0_g1_i1	961	hypothetical protein C4D60_Mb11t08120	20	3.68916e-119	76.21	1	C:GO:0016021	C:integral component of membrane
TRINITY_DN26810_c0_g1_i3	1216	hypothetical protein C4D60_Mb11t08120	20	5.90153e-130	72.97	1	C:GO:0016021	C:integral component of membrane
TRINITY_DN26810_c0_g1_i4	1268	hypothetical protein C4D60_Mb11t08120	20	6.90951e-140	76.12	1	C:GO:0016021	C:integral component of membrane
TRINITY_DN26869_c0_g1_i1	689	probable plastid-lipid-associated protein 10, chloroplastic	20	6.57006e-22	96.14	0
TRINITY_DN26869_c0_g2_i1	722	probable plastid-lipid-associated protein 10, chloroplastic	20	8.36949e-54	88.89	0
TRINITY_DN26869_c0_g2_i2	792	probable plastid-lipid-associated protein 10, chloroplastic	20	3.66654e-94	90.29	0
TRINITY_DN26869_c0_g2_i4	863	probable plastid-lipid-associated protein 10, chloroplastic	20	1.0655e-93	90.24	0
TRINITY_DN26869_c0_g2_i5	380	probable plastid-lipid-associated protein 10, chloroplastic	20	6.80936e-42	89.52	3	F:GO:0016655; F:GO:0048038; C:GO:0009535	F:oxidoreductase activity, acting on NAD(P)H, quinone or similar compound as acceptor; F:quinone binding; C:chloroplast thylakoid membrane	EC:1.6.5	Acting on NADH or NADPH
TRINITY_DN26869_c0_g2_i6	651	probable plastid-lipid-associated protein 10, chloroplastic	20	1.40194e-54	89.69	0
TRINITY_DN26892_c0_g1_i1	1188	TPR repeat-containing thioredoxin TDX isoform X2	20	2.33302e-136	80.83	7	P:GO:0010286; P:GO:0051085; P:GO:0051259; F:GO:0016671; F:GO:0030544; F:GO:0042802; F:GO:0046983	P:heat acclimation; P:chaperone cofactor-dependent protein refolding; P:protein complex oligomerization; F:oxidoreductase activity, acting on a sulfur group of donors, disulfide as acceptor; F:Hsp70 protein binding; F:identical protein binding; F:protein dimerization activity	EC:1.8.4	Acting on a sulfur group of donors
TRINITY_DN26892_c0_g1_i2	900	TPR repeat-containing thioredoxin TDX	20	1.86492e-89	76.61	4	P:GO:0051085; P:GO:0065003; F:GO:0031072; F:GO:0046983	P:chaperone cofactor-dependent protein refolding; P:protein-containing complex assembly; F:heat shock protein binding; F:protein dimerization activity
TRINITY_DN26892_c0_g1_i4	1251	TPR repeat-containing thioredoxin TDX isoform X2	20	1.04687e-148	76.79	4	P:GO:0051085; P:GO:0065003; F:GO:0031072; F:GO:0046983	P:chaperone cofactor-dependent protein refolding; P:protein-containing complex assembly; F:heat shock protein binding; F:protein dimerization activity
TRINITY_DN26894_c0_g1_i2	774	N-alpha-acetyltransferase 20	20	5.2912e-98	94.44	3	P:GO:0017196; F:GO:0004596; C:GO:0031416	P:N-terminal peptidyl-methionine acetylation; F:peptide alpha-N-acetyltransferase activity; C:NatB complex	EC:2.3.1	Acyltransferases
TRINITY_DN26894_c0_g1_i3	876	N-alpha-acetyltransferase 20	20	1.62559e-118	96.44	3	P:GO:0017196; F:GO:0004596; C:GO:0031416	P:N-terminal peptidyl-methionine acetylation; F:peptide alpha-N-acetyltransferase activity; C:NatB complex	EC:2.3.1	Acyltransferases
TRINITY_DN26862_c1_g1_i1	1330	zinc finger protein CONSTANS-LIKE 2	20	1.67876e-29	70.13	1	P:GO:0009909	P:regulation of flower development
TRINITY_DN26827_c0_g1_i1	933	auxin-induced protein 22D-like	20	5.68847e-26	80.86	2	P:GO:0006355; P:GO:0009734	P:regulation of transcription, DNA-templated; P:auxin-activated signaling pathway
TRINITY_DN26827_c0_g1_i2	682	auxin-induced protein 22D-like	20	3.14552e-53	70.11	2	P:GO:0006355; P:GO:0009734	P:regulation of transcription, DNA-templated; P:auxin-activated signaling pathway
TRINITY_DN26827_c0_g1_i3	364	auxin-induced protein 22D-like	20	6.42877e-60	82.19	2	P:GO:0006355; P:GO:0009734	P:regulation of transcription, DNA-templated; P:auxin-activated signaling pathway
TRINITY_DN26818_c0_g2_i1	414	chromosome alignment-maintaining phosphoprotein 1-like isoform X2	14	2.77413e-17	87.12	1	C:GO:0016021	C:integral component of membrane
TRINITY_DN26800_c0_g1_i1	2123	pentatricopeptide repeat-containing protein At3g60050-like	20	0	81.09	1	C:GO:0016021	C:integral component of membrane
TRINITY_DN26863_c1_g1_i1	503	probable LRR receptor-like serine/threonine-protein kinase At2g24230	20	5.47191e-48	69.52	3	P:GO:0016310; F:GO:0016301; C:GO:0016020	P:phosphorylation; F:kinase activity; C:membrane	EC:2.7	Transferring phosphorus-containing groups
TRINITY_DN26863_c1_g2_i1	381	probable LRR receptor-like serine/threonine-protein kinase At2g24230	20	1.14277e-43	80.22	4	P:GO:0006468; F:GO:0004672; F:GO:0005524; C:GO:0016021	P:protein phosphorylation; F:protein kinase activity; F:ATP binding; C:integral component of membrane	EC:2.7.1	Transferring phosphorus-containing groups
TRINITY_DN26863_c1_g3_i1	2828	probable LRR receptor-like serine/threonine-protein kinase At2g24230	20	0	80.48	4	P:GO:0006468; F:GO:0004672; F:GO:0005524; C:GO:0016021	P:protein phosphorylation; F:protein kinase activity; F:ATP binding; C:integral component of membrane	EC:2.7.1	Transferring phosphorus-containing groups
TRINITY_DN26893_c0_g2_i1	995	putative uridine kinase C227.14 isoform X1	20	9.36562e-162	80.03	5	P:GO:0016310; P:GO:0048316; F:GO:0005524; F:GO:0016301; C:GO:0005737	P:phosphorylation; P:seed development; F:ATP binding; F:kinase activity; C:cytoplasm	EC:2.7	Transferring phosphorus-containing groups
TRINITY_DN26893_c0_g2_i3	490	putative uridine kinase C227.14 isoform X5	20	1.22463e-34	78.6	7	P:GO:0016310; P:GO:0048316; F:GO:0005524; F:GO:0016301; F:GO:0051536; C:GO:0005737; C:GO:0016020	P:phosphorylation; P:seed development; F:ATP binding; F:kinase activity; F:iron-sulfur cluster binding; C:cytoplasm; C:membrane	EC:2.7	Transferring phosphorus-containing groups
TRINITY_DN26893_c0_g2_i4	665	putative uridine kinase C227.14 isoform X1	20	9.82859e-56	71.04	8	P:GO:0007275; P:GO:0016310; P:GO:0022414; P:GO:0044238; P:GO:1901564; F:GO:0005524; F:GO:0016301; C:GO:0043229	P:multicellular organism development; P:phosphorylation; P:reproductive process; P:primary metabolic process; P:organonitrogen compound metabolic process; F:ATP binding; F:kinase activity; C:intracellular organelle	EC:2.7	Transferring phosphorus-containing groups
TRINITY_DN26881_c0_g1_i1	1497	Dual specificity protein kinase pom1	20	0	63.87	3	P:GO:0006468; P:GO:0018193; F:GO:0004672	P:protein phosphorylation; P:peptidyl-amino acid modification; F:protein kinase activity	EC:2.7.1	Transferring phosphorus-containing groups
TRINITY_DN26881_c0_g1_i2	1578	dual specificity tyrosine-phosphorylation-regulated kinase 3	20	1.31041e-178	65.83	3	P:GO:0006468; P:GO:0018193; F:GO:0004672	P:protein phosphorylation; P:peptidyl-amino acid modification; F:protein kinase activity	EC:2.7.1	Transferring phosphorus-containing groups
TRINITY_DN26881_c0_g2_i1	405	dual specificity tyrosine-phosphorylation-regulated kinase 3	20	9.89845e-28	63.72	3	P:GO:0006468; P:GO:0018193; F:GO:0004672	P:protein phosphorylation; P:peptidyl-amino acid modification; F:protein kinase activity	EC:2.7.1	Transferring phosphorus-containing groups
TRINITY_DN26881_c0_g3_i1	1286	dual specificity tyrosine-phosphorylation-regulated kinase 3	20	9.03757e-124	59.55	3	P:GO:0006468; P:GO:0018193; F:GO:0004672	P:protein phosphorylation; P:peptidyl-amino acid modification; F:protein kinase activity	EC:2.7.1	Transferring phosphorus-containing groups
TRINITY_DN26881_c0_g1_i3	1592	Dual specificity protein kinase pom1	20	4.47637e-147	67.36	4	P:GO:0006468; P:GO:0018193; F:GO:0004672; F:GO:0005524	P:protein phosphorylation; P:peptidyl-amino acid modification; F:protein kinase activity; F:ATP binding	EC:2.7.1	Transferring phosphorus-containing groups
TRINITY_DN26881_c0_g1_i4	1673	dual specificity tyrosine-phosphorylation-regulated kinase 3	20	3.11049e-136	72.55	4	P:GO:0006468; P:GO:0018193; F:GO:0004672; F:GO:0005524	P:protein phosphorylation; P:peptidyl-amino acid modification; F:protein kinase activity; F:ATP binding	EC:2.7.1	Transferring phosphorus-containing groups
TRINITY_DN26881_c0_g1_i5	1236	dual specificity tyrosine-phosphorylation-regulated kinase 3	20	1.25308e-140	59.51	4	P:GO:0006468; P:GO:0018193; F:GO:0004672; C:GO:0110165	P:protein phosphorylation; P:peptidyl-amino acid modification; F:protein kinase activity; C:cellular anatomical entity	EC:2.7.1	Transferring phosphorus-containing groups
TRINITY_DN26844_c0_g1_i1	875	Fgenesh protein 124	20	1.41044e-12	93.87	3	P:GO:0015979; F:GO:0047134; C:GO:0009507	P:photosynthesis; F:protein-disulfide reductase (NAD(P)) activity; C:chloroplast	EC:1.8.1.8	Protein-disulfide reductase
TRINITY_DN26844_c0_g1_i4	795	PREDICTED: uncharacterized protein LOC103996056 isoform X1	20	2.37898e-50	79.22	3	P:GO:0015979; F:GO:0047134; C:GO:0009507	P:photosynthesis; F:protein-disulfide reductase (NAD(P)) activity; C:chloroplast	EC:1.8.1.8	Protein-disulfide reductase
TRINITY_DN26840_c0_g1_i1	1329	eukaryotic translation initiation factor 3 subunit H	20	0	94.33	17	P:GO:0001732; P:GO:0006508; P:GO:0009733; P:GO:0009737; P:GO:0009744; P:GO:0009749; P:GO:0034286; P:GO:0045948; F:GO:0003729; F:GO:0003743; F:GO:0008237; F:GO:0070122; C:GO:0005829; C:GO:0005852; C:GO:0016282; C:GO:0033290; C:GO:0042788	P:formation of cytoplasmic translation initiation complex; P:proteolysis; P:response to auxin; P:response to abscisic acid; P:response to sucrose; P:response to glucose; P:response to maltose; P:positive regulation of translational initiation; F:mRNA binding; F:translation initiation factor activity; F:metallopeptidase activity; F:isopeptidase activity; C:cytosol; C:eukaryotic translation initiat…	EC:3.4	Acting on peptide bonds (peptidases)
TRINITY_DN26840_c0_g1_i3	573	eukaryotic translation initiation factor 3 subunit H	20	5.39101e-64	93.76	17	P:GO:0001732; P:GO:0006508; P:GO:0009733; P:GO:0009737; P:GO:0009744; P:GO:0009749; P:GO:0034286; P:GO:0045948; F:GO:0003729; F:GO:0003743; F:GO:0008237; F:GO:0070122; C:GO:0005829; C:GO:0005852; C:GO:0016282; C:GO:0033290; C:GO:0042788	P:formation of cytoplasmic translation initiation complex; P:proteolysis; P:response to auxin; P:response to abscisic acid; P:response to sucrose; P:response to glucose; P:response to maltose; P:positive regulation of translational initiation; F:mRNA binding; F:translation initiation factor activity; F:metallopeptidase activity; F:isopeptidase activity; C:cytosol; C:eukaryotic translation initiat…	EC:3.4	Acting on peptide bonds (peptidases)
TRINITY_DN26870_c0_g1_i3	894	NADH dehydrogenase [ubiquinone] iron-sulfur protein 7, mitochondrial	20	7.62494e-101	99.09	9	P:GO:0009060; P:GO:0015990; P:GO:0022900; P:GO:0032981; F:GO:0008137; F:GO:0008270; F:GO:0048038; F:GO:0051539; C:GO:0005747	P:aerobic respiration; P:electron transport coupled proton transport; P:electron transport chain; P:mitochondrial respiratory chain complex I assembly; F:NADH dehydrogenase (ubiquinone) activity; F:zinc ion binding; F:quinone binding; F:4 iron, 4 sulfur cluster binding; C:mitochondrial respiratory chain complex I	EC:7.1.1.2; EC:1.6.5.11; EC:1.6.5.2	NADH:ubiquinone reductase (H(+)-translocating); NADH dehydrogenase (quinone); NAD(P)H dehydrogenase (quinone)
TRINITY_DN26870_c0_g1_i4	805	NADH dehydrogenase [ubiquinone] iron-sulfur protein 7, mitochondrial	20	1.83243e-101	99.03	9	P:GO:0009060; P:GO:0015990; P:GO:0022900; P:GO:0032981; F:GO:0008137; F:GO:0008270; F:GO:0048038; F:GO:0051539; C:GO:0005747	P:aerobic respiration; P:electron transport coupled proton transport; P:electron transport chain; P:mitochondrial respiratory chain complex I assembly; F:NADH dehydrogenase (ubiquinone) activity; F:zinc ion binding; F:quinone binding; F:4 iron, 4 sulfur cluster binding; C:mitochondrial respiratory chain complex I	EC:7.1.1.2; EC:1.6.5.11; EC:1.6.5.2	NADH:ubiquinone reductase (H(+)-translocating); NADH dehydrogenase (quinone); NAD(P)H dehydrogenase (quinone)
TRINITY_DN26870_c0_g1_i5	849	NADH dehydrogenase [ubiquinone] iron-sulfur protein 7, mitochondrial	20	1.56871e-101	99.09	9	P:GO:0009060; P:GO:0015990; P:GO:0022900; P:GO:0032981; F:GO:0008137; F:GO:0008270; F:GO:0048038; F:GO:0051539; C:GO:0005747	P:aerobic respiration; P:electron transport coupled proton transport; P:electron transport chain; P:mitochondrial respiratory chain complex I assembly; F:NADH dehydrogenase (ubiquinone) activity; F:zinc ion binding; F:quinone binding; F:4 iron, 4 sulfur cluster binding; C:mitochondrial respiratory chain complex I	EC:7.1.1.2; EC:1.6.5.11; EC:1.6.5.2	NADH:ubiquinone reductase (H(+)-translocating); NADH dehydrogenase (quinone); NAD(P)H dehydrogenase (quinone)
TRINITY_DN26815_c0_g1_i1	1228	putative transcription factor C2H2 family	20	5.87782e-88	73.08	1	C:GO:0016020	C:membrane
TRINITY_DN26811_c0_g1_i1	472	PHD finger protein ING1 isoform X1	20	2.19728e-26	92.64	3	P:GO:0006325; F:GO:0035064; F:GO:0046872	P:chromatin organization; F:methylated histone binding; F:metal ion binding
TRINITY_DN26811_c0_g1_i3	906	PHD finger protein ING1	20	4.49621e-113	78.94	3	P:GO:0006325; F:GO:0035064; F:GO:0046872	P:chromatin organization; F:methylated histone binding; F:metal ion binding
TRINITY_DN26811_c0_g1_i4	562	PHD finger protein ING1	20	1.93316e-54	88.68	3	P:GO:0006325; F:GO:0035064; F:GO:0046872	P:chromatin organization; F:methylated histone binding; F:metal ion binding
[truncated: 16,884 more rows]
