# Supplementary material for: Development of EST-SSR markers based on transcriptome and its validation in ginger (Zingiber officinale Rosc.)
Source: PLoS One. 2021 Oct 27;16(10):e0259146. doi: 10.1371/journal.pone.0259146 (PMC8550423; doi:10.1371/journal.pone.0259146)
Supplement: S3 Table — (XLSX) [file pone.0259146.s005.xlsx]

## Sheet: Sheet1
Table S2. Jaccards similarity coefficient
	9015	9019	9021	9030	9038	9041	9042	9043	9044	9045	9058	9061	9062	9066	9068	9070	9071	9077	9080	9081	Varada	Mahima	Rejatha	Aswathy	Chitra	Athira	Karthika	Chandra	suruchi	BCKV Mohini	Suravi	Sourabh	Himachal Local	Maran	Mahim	Rio-De	Nadia	Gorubadhane	Bhaise	9040	9046	9063	9073	9076	9078	9079	Red ginger	Z. zerumbet
9015	1
9019	0.477273	1
9021	0.568182	0.488372	1
9030	0.259259	0.26	0.395833	1
9038	0.387755	0.465116	0.55814	0.609756	1
9041	0.478261	0.4	0.675	0.571429	0.692308	1
9042	0.4	0.382979	0.533333	0.511111	0.619048	0.74359	1
9043	0.387755	0.285714	0.456522	0.375	0.534884	0.5	0.545454	1
9044	0.489362	0.477273	0.568182	0.511111	0.7	0.7	0.627907	0.658537	1
9045	0.333333	0.369565	0.488889	0.346939	0.571429	0.466667	0.446808	0.609756	0.511111	1
9058	0.488889	0.55	0.609756	0.3	0.444444	0.413044	0.34	0.354167	0.456522	0.625	1
9061	0.627907	0.382979	0.468085	0.283019	0.333333	0.36	0.296296	0.307692	0.372549	0.333333	0.522727	1
9062	0.763158	0.409091	0.466667	0.27451	0.326531	0.382979	0.313725	0.354167	0.425532	0.326531	0.52381	0.595238	1
9066	0.4375	0.488372	0.581395	0.313725	0.55814	0.488889	0.38	0.456522	0.5	0.488889	0.466667	0.326923	0.404255	1
9068	0.375	0.418605	0.547619	0.454545	0.684211	0.560976	0.466667	0.6	0.65	0.560976	0.431818	0.294118	0.340425	0.547619	1
9070	0.444444	0.463415	0.72973	0.465116	0.75	0.615385	0.511628	0.575	0.625	0.615385	0.589744	0.413044	0.409091	0.560976	0.742857	1
9071	0.320755	0.382979	0.4375	0.619048	0.658537	0.619048	0.666667	0.446808	0.521739	0.416667	0.264151	0.22807	0.264151	0.352941	0.466667	0.477273	1
9077	0.367347	0.44186	0.534884	0.547619	0.710526	0.666667	0.675	0.477273	0.634146	0.477273	0.422222	0.34	0.306122	0.434783	0.5	0.55	0.675	1
9080	0.428571	0.444444	0.568182	0.581395	0.74359	0.789474	0.842105	0.581395	0.75	0.545454	0.425532	0.372549	0.34	0.468085	0.571429	0.625	0.707317	0.810811	1
9081	0.446808	0.369565	0.55814	0.32	0.5	0.434783	0.478261	0.736842	0.511111	0.571429	0.477273	0.446808	0.413044	0.395833	0.488372	0.657895	0.387755	0.413044	0.511111	1
Varada	0.4	0.354167	0.642857	0.446808	0.619048	0.658537	0.555556	0.619048	0.707317	0.581395	0.522727	0.4	0.34	0.568182	0.609756	0.666667	0.458333	0.55814	0.666667	0.511111	1
Mahima	0.387755	0.3125	0.395833	0.375	0.5	0.5	0.387755	0.609756	0.511111	0.65	0.444444	0.387755	0.354167	0.456522	0.560976	0.536585	0.36	0.413044	0.478261	0.466667	0.545454	1
Rejatha	0.456522	0.44186	0.5	0.25	0.382979	0.326531	0.264151	0.382979	0.425532	0.477273	0.6	0.456522	0.454545	0.434783	0.465116	0.512195	0.240741	0.306122	0.34	0.444444	0.425532	0.477273	1
Aswathy	0.627907	0.354167	0.4375	0.333333	0.416667	0.387755	0.320755	0.387755	0.4	0.387755	0.456522	0.75	0.595238	0.38	0.346939	0.477273	0.296296	0.288461	0.4	0.545454	0.372549	0.446808	0.425532	1
Chitra	0.725	0.391304	0.416667	0.313725	0.367347	0.34	0.277778	0.395833	0.4375	0.34	0.5	0.725	0.783784	0.387755	0.382979	0.454545	0.254545	0.32	0.352941	0.456522	0.352941	0.456522	0.534884	0.725	1
Athira	0.358491	0.367347	0.365385	0.320755	0.489362	0.372549	0.358491	0.458333	0.531915	0.521739	0.408163	0.309091	0.326923	0.510638	0.511111	0.456522	0.358491	0.352941	0.44	0.346154	0.469388	0.489362	0.533333	0.384615	0.392157	1
Karthika	0.411765	0.34	0.479167	0.428571	0.590909	0.590909	0.565217	0.555556	0.5	0.627907	0.38	0.358491	0.326923	0.44898	0.511111	0.55814	0.531915	0.533333	0.674419	0.521739	0.5	0.555556	0.352941	0.469388	0.365385	0.396226	1
Chandra	0.346154	0.25	0.5	0.658537	0.619048	0.619048	0.521739	0.545454	0.521739	0.446808	0.34	0.296296	0.313725	0.4375	0.534884	0.585366	0.590909	0.55814	0.590909	0.446808	0.627907	0.511111	0.313725	0.346154	0.326923	0.358491	0.5	1
suruchi	0.309091	0.34	0.392157	0.428571	0.555556	0.555556	0.565217	0.555556	0.5	0.521739	0.301887	0.285714	0.254545	0.42	0.511111	0.488889	0.6	0.533333	0.674419	0.458333	0.531915	0.521739	0.301887	0.358491	0.290909	0.37037	0.644444	0.5	1
BCKV Mohini	0.339623	0.375	0.458333	0.468085	0.604651	0.604651	0.651163	0.468085	0.510638	0.5	0.333333	0.245614	0.283019	0.428571	0.522727	0.534884	0.690476	0.581395	0.690476	0.408163	0.479167	0.408163	0.259259	0.314815	0.272727	0.431372	0.553191	0.510638	0.697674	1
Suravi	0.290909	0.32	0.372549	0.38	0.533333	0.468085	0.577778	0.568182	0.44898	0.533333	0.307692	0.267857	0.236364	0.4	0.488889	0.5	0.543478	0.511111	0.613636	0.5	0.44898	0.4375	0.236364	0.339623	0.272727	0.403846	0.586956	0.44898	0.697674	0.8	1
Sourabh	0.346154	0.3	0.38	0.446808	0.511111	0.511111	0.521739	0.581395	0.521739	0.446808	0.288461	0.296296	0.264151	0.326923	0.404255	0.413044	0.627907	0.55814	0.627907	0.478261	0.521739	0.446808	0.218182	0.346154	0.277778	0.358491	0.565217	0.555556	0.636364	0.543478	0.577778	1
Himachal Local	0.387755	0.431818	0.456522	0.434783	0.571429	0.609756	0.619048	0.571429	0.7	0.609756	0.477273	0.307692	0.354167	0.488889	0.560976	0.536585	0.511111	0.666667	0.74359	0.434783	0.581395	0.534884	0.382979	0.307692	0.34	0.521739	0.521739	0.478261	0.555556	0.642857	0.568182	0.511111	1
Maran	0.326923	0.306122	0.387755	0.367347	0.488889	0.488889	0.468085	0.717949	0.533333	0.717949	0.434783	0.277778	0.32	0.511111	0.547619	0.52381	0.4375	0.5	0.568182	0.522727	0.568182	0.763158	0.375	0.326923	0.333333	0.479167	0.543478	0.533333	0.577778	0.521739	0.555556	0.533333	0.717949	1
Mahim	0.395833	0.409091	0.65	0.382979	0.585366	0.511628	0.425532	0.511628	0.55814	0.585366	0.560976	0.425532	0.391304	0.5	0.575	0.771429	0.395833	0.422222	0.522727	0.625	0.634146	0.477273	0.488372	0.456522	0.404255	0.408163	0.468085	0.488889	0.408163	0.446808	0.416667	0.367347	0.477273	0.5	1
Rio-De	0.522727	0.291667	0.346939	0.27451	0.27451	0.27451	0.218182	0.326531	0.34	0.354167	0.454545	0.55814	0.6	0.32	0.285714	0.347826	0.196429	0.207547	0.264151	0.382979	0.288461	0.413044	0.454545	0.595238	0.692308	0.352941	0.301887	0.264151	0.232143	0.236364	0.214286	0.218182	0.27451	0.32	0.422222	1
Nadia	0.581395	0.465116	0.395833	0.294118	0.375	0.375	0.307692	0.32	0.416667	0.404255	0.585366	0.619048	0.666667	0.395833	0.391304	0.465116	0.236364	0.326531	0.387755	0.375	0.36	0.466667	0.444444	0.619048	0.717949	0.4	0.346154	0.307692	0.272727	0.301887	0.301887	0.259259	0.434783	0.395833	0.413044	0.585366	1
Gorubadhane	0.428571	0.413044	0.568182	0.446808	0.545454	0.619048	0.458333	0.478261	0.555556	0.387755	0.367347	0.4	0.367347	0.604651	0.534884	0.625	0.428571	0.456522	0.555556	0.478261	0.555556	0.581395	0.456522	0.489362	0.468085	0.411765	0.5	0.521739	0.531915	0.479167	0.42	0.372549	0.545454	0.5	0.55814	0.367347	0.446808	1
Bhaise	0.522727	0.55	0.692308	0.382979	0.547619	0.477273	0.395833	0.511628	0.55814	0.444444	0.560976	0.522727	0.488372	0.571429	0.615385	0.722222	0.367347	0.454545	0.488889	0.625	0.522727	0.511628	0.684211	0.522727	0.609756	0.4375	0.4375	0.456522	0.38	0.387755	0.36	0.313725	0.444444	0.434783	0.641026	0.454545	0.511628	0.675	1
9040	0.16129	0.135593	0.267857	0.272727	0.296296	0.272727	0.309091	0.320755	0.263158	0.25	0.169491	0.2	0.15	0.267857	0.283019	0.288461	0.309091	0.254545	0.333333	0.272727	0.333333	0.206897	0.189655	0.220339	0.163934	0.233333	0.321429	0.309091	0.321429	0.327273	0.327273	0.285714	0.22807	0.245614	0.277778	0.169491	0.129032	0.263158	0.254545	1
9046	0.177419	0.133333	0.241379	0.290909	0.290909	0.290909	0.327273	0.314815	0.258621	0.290909	0.186441	0.196721	0.186441	0.285714	0.277778	0.259259	0.327273	0.272727	0.351852	0.245614	0.303571	0.245614	0.206897	0.237288	0.180328	0.271186	0.339286	0.327273	0.339286	0.321429	0.345454	0.303571	0.290909	0.309091	0.22807	0.166667	0.163934	0.258621	0.22807	0.785714	1
9063	0.163934	0.0819672	0.206897	0.254545	0.232143	0.232143	0.245614	0.301887	0.245614	0.254545	0.172414	0.183333	0.192983	0.206897	0.218182	0.222222	0.290909	0.236364	0.267857	0.254545	0.267857	0.210526	0.192983	0.224138	0.186441	0.237288	0.258621	0.290909	0.258621	0.241379	0.263158	0.290909	0.254545	0.272727	0.214286	0.172414	0.131148	0.224138	0.192983	0.697674	0.761905	1
9073	0.0847458	0.0925926	0.145454	0.192308	0.192308	0.169811	0.207547	0.215686	0.163636	0.215686	0.12963	0.142857	0.109091	0.166667	0.176471	0.18	0.230769	0.22	0.207547	0.169811	0.230769	0.169811	0.109091	0.142857	0.105263	0.178571	0.2	0.207547	0.2	0.203704	0.226415	0.207547	0.192308	0.235294	0.196078	0.109091	0.107143	0.163636	0.12963	0.571429	0.55814	0.625	1
9076	0.0847458	0.0925926	0.145454	0.215686	0.215686	0.192308	0.230769	0.215686	0.185185	0.215686	0.12963	0.122807	0.109091	0.166667	0.176471	0.18	0.230769	0.22	0.230769	0.169811	0.207547	0.169811	0.0892857	0.142857	0.105263	0.2	0.2	0.207547	0.222222	0.226415	0.203704	0.207547	0.215686	0.235294	0.173077	0.12963	0.107143	0.185185	0.12963	0.534884	0.522727	0.625	0.705882	1
9078	0.166667	0.140351	0.210526	0.192983	0.236364	0.236364	0.272727	0.259259	0.22807	0.259259	0.196429	0.206897	0.135593	0.232143	0.222222	0.226415	0.22807	0.240741	0.296296	0.214286	0.296296	0.192983	0.155172	0.206897	0.15	0.263158	0.263158	0.22807	0.263158	0.314815	0.339623	0.25	0.283019	0.277778	0.264151	0.175439	0.172414	0.206897	0.175439	0.674419	0.622222	0.613636	0.684211	0.560976	1
9079	0.122807	0.0727273	0.166667	0.148148	0.192308	0.192308	0.230769	0.215686	0.142857	0.215686	0.150943	0.142857	0.12963	0.211538	0.176471	0.204082	0.185185	0.173077	0.230769	0.215686	0.185185	0.192308	0.109091	0.185185	0.125	0.178571	0.245283	0.185185	0.222222	0.25	0.27451	0.185185	0.192308	0.235294	0.244898	0.196078	0.127273	0.207547	0.150943	0.5	0.522727	0.444444	0.45	0.526316	0.560976	1
Red ginger	0.327273	0.259259	0.469388	0.42	0.543478	0.479167	0.489796	0.651163	0.586956	0.577778	0.372549	0.377358	0.296296	0.384615	0.533333	0.581395	0.46	0.489362	0.586956	0.577778	0.586956	0.510638	0.4	0.46	0.384615	0.470588	0.530612	0.489796	0.5	0.48	0.48	0.489796	0.510638	0.531915	0.521739	0.346154	0.314815	0.46	0.521739	0.363636	0.381818	0.345454	0.288461	0.264151	0.327273	0.288461	1
Z. zerumbet	0.137255	0.12766	0.163265	0.12	0.142857	0.142857	0.137255	0.12	0.115385	0.191489	0.195652	0.208333	0.145833	0.1875	0.148936	0.177778	0.115385	0.122449	0.16	0.0980392	0.137255	0.191489	0.170213	0.208333	0.163265	0.176471	0.153846	0.137255	0.132076	0.134615	0.134615	0.0740741	0.142857	0.1875	0.145833	0.170213	0.244444	0.16	0.170213	0.132076	0.173077	0.134615	0.130435	0.106383	0.16	0.130435	0.196078	1
