# Supplementary material for: Development of EST-SSR markers based on transcriptome and its validation in ginger (Zingiber officinale Rosc.)
Source: PLoS One. 2021 Oct 27;16(10):e0259146. doi: 10.1371/journal.pone.0259146 (PMC8550423; doi:10.1371/journal.pone.0259146)
Supplement: S4 Table — (XLSX) [file pone.0259146.s006.xlsx]

## Sheet: Sheet1
TABLE S3. PCoA analalysis and Eigen values using GenAlEx software
Principal Coordinates Analysis (PCoA)		3	40	7	1
PCoA via Covariance matrix with data standardization			Pop1	Pop2	Pop3
Data Sheet	GD
Data Title	Binary data template
No. Samples	48	No. Pops.	3
Percentage of variation explained by the first 3 axes
Axis	1	2	3
%	21.4092	15.9537	6.6082
Cum %	21.4092	37.3628	43.971
Eigen Values by Axis and Sample Eigen Vectors
Axis No.	1	2	3	4	5	6	7	8	9	10	11	12	13	14	15	16	17	18	19	20	21	22	23	24	25	26	27	28	29	30	31	32	33	34	35	36	37	38	39	40	41	42	43	44	45	46	47
EigenValue	22.1319	16.4922	6.83128	5.90746	5.17135	4.18722	3.75925	3.4866	2.98169	2.73743	2.58167	2.38694	2.23597	2.05017	1.94455	1.76121	1.43996	1.40805	1.30162	1.24682	1.1406	1.07915	0.922364	0.854019	0.788618	0.747095	0.655931	0.6122	0.526176	0.475918	0.429291	0.37054	0.360938	0.322972	0.300043	0.26246	0.248536	0.205166	0.181145	0.173207	0.157938	0.144122	0.110104	0.086254	0.0664777	0.0641839	0.0469526
1	0.786665	-0.680863	0.621713	0.133665	-0.0390398	0.312462	0.326357	-0.172659	-0.255589	0.295412	0.0332001	0.0594979	0.288852	0.0481452	-0.2249	0.00676514	0.257075	0.0529762	-0.210117	0.100577	0.0432557	0.14	-0.0136322	0.0421081	-0.0966432	-0.127413	-0.148139	-0.166498	0.0157269	-0.0157321	0.0438513	0.176486	-0.209055	0.02963	0.113478	0.0182401	0.0856535	-0.0873202	-0.0657843	-0.029698	-0.0619052	-0.0862404	-0.00312993	0.00569821	-0.0102462	-0.0204734	0.0313076
2	0.601142	-0.204613	0.248952	-0.579081	0.689145	0.500101	0.104221	-0.0989199	0.273809	-0.118488	0.373757	0.407834	-0.285273	0.0379426	-0.132241	-0.0289191	-0.226956	0.283828	0.169942	0.0377219	0.0999275	0.086158	-0.281279	0.0638915	0.0728341	-0.111495	-0.105461	-0.0936759	0.104121	0.162894	0.0420712	-0.0308161	0.0850492	0.0729618	-0.0174424	0.0679739	-0.0486557	-0.0473184	0.04099	0.045955	-0.0597221	0.0252353	0.00884846	0.0286096	0.0376383	0.0332088	-0.0130416
3	0.51302	0.00976739	0.120202	-0.741411	-0.338507	0.362404	-0.186849	0.17738	-0.172908	0.243632	0.0830079	-0.100646	0.195596	0.0085457	-0.0816508	0.230791	0.198185	-0.171341	-0.0524855	-0.0409957	0.00133049	-0.0142024	-0.08038	0.323768	-0.0761407	0.0616527	0.159261	0.053648	-0.111743	-0.0439976	-0.063286	0.0608019	0.0364747	0.11436	0.0561492	0.0508671	0.0964158	0.094211	0.0895063	-0.0259813	0.0474786	0.0371184	-0.00153001	-0.00389158	0.0725413	0.0261251	-0.0748214
4	-0.0615487	0.480088	0.627657	-0.171275	-0.171021	-0.917726	-0.131065	0.10935	0.278412	-0.410347	0.0913102	-0.200326	0.0528775	-0.039611	0.133113	-0.00121944	-0.18414	0.0355572	0.14932	0.0566628	0.0833257	-0.221371	0.0659955	0.27209	0.181088	-0.300822	0.135459	-0.0716341	0.0587326	-0.176926	-0.00777178	0.0836625	-0.0283906	9.04879e-06	0.0781566	0.049262	0.0217344	-0.0634788	0.0134766	-0.0173326	-0.0559942	-0.00299493	-0.00579463	0.0351121	-7.93133e-05	-0.00299307	0.0055573
5	0.217374	0.607912	0.115686	-0.356429	-0.0280493	-0.153429	-0.0900257	-0.0227137	0.279842	-0.221412	-0.0692293	-0.11426	-0.0294639	0.0349581	-0.26615	-0.427478	-0.0904873	0.0163918	-0.023606	-0.00439098	-0.0439973	0.000444406	0.0937989	-0.222761	-0.270863	-0.0787511	-0.192953	0.112348	-0.0272834	-0.00500107	-0.158905	0.00149257	-0.0817007	-0.133622	0.0770324	0.0221324	-0.0965732	0.0492956	0.0279444	-0.0809207	0.0266236	-0.0960597	0.00393732	-0.0198076	0.0911247	0.0350757	-0.0232989
6	0.227555	0.601721	0.472521	-0.309579	-0.0603202	-0.121882	-0.0277504	0.0418955	-0.44302	0.171158	-0.183166	-0.174116	0.0144246	-0.198772	-0.117553	0.0486862	0.246926	0.0788644	0.104147	0.0708695	-0.0514305	0.0606547	-0.125328	0.0941067	-0.106756	-0.126238	0.0325147	0.148021	-0.0622287	0.0155414	-0.157037	-0.19478	0.141623	-0.000394185	0.0334424	-0.107711	-0.100593	-0.10638	-0.131311	0.104351	-0.0324195	-0.0355994	0.0458604	0.00183124	-0.0460536	0.0276315	-0.00972928
7	-0.0518154	0.767707	0.563056	-0.0555895	0.102721	0.228856	0.0708651	0.209137	-0.124779	0.158346	-0.363214	0.138913	0.180864	-0.334009	0.0308754	0.0593528	0.0817411	0.0352422	0.131302	0.274499	0.0720103	-0.355726	-0.195657	-0.154821	0.0741801	0.0585886	0.0430224	0.0531534	-0.0610652	0.0562004	0.0621154	0.126697	-0.0294343	-0.159983	-0.10621	0.183761	-0.0264688	0.062756	-0.00674675	0.013478	0.0552058	0.00627375	-0.0507999	0.00428873	-0.0351012	0.0390206	0.0222365
8	0.0621745	0.393759	-0.52324	0.474439	-0.440633	0.0444571	0.265347	0.0704977	-0.101882	0.15136	-0.0568323	0.510269	0.27302	0.0784009	0.00700523	-0.120706	-0.072205	0.134664	0.0460715	0.0713307	0.096358	-0.234559	0.0500751	0.0319116	-0.00736754	-0.0223859	-0.00569885	0.0261829	0.0128059	-0.0436381	0.0101107	-0.0622027	0.0380664	0.0692798	0.0941112	-0.0257451	-0.0214643	0.0694333	0.0558373	0.148578	0.0618505	-0.078423	0.0620653	0.10158	0.0568237	-0.0567293	0.0329474
9	0.402083	0.452952	0.0384028	-0.238172	-0.120932	-0.128362	0.600992	0.0295374	-0.0191127	0.0839689	-0.448728	0.207287	-0.0316635	0.0141282	-0.0377641	-0.102024	-0.0682284	0.279804	0.227214	-0.134552	-0.0642804	0.0972597	0.140676	0.0600302	-0.0509155	-0.128957	-0.0385434	0.0411476	0.204186	0.0870225	-0.047055	0.00436925	0.0226246	0.0531801	0.0196109	-0.109644	0.139283	0.0207491	0.00566324	-0.0734609	0.144855	0.084955	-0.087615	-0.0317819	-0.040374	-0.000639532	0.0067492
10	0.164867	0.223293	-0.787076	0.245341	0.244079	0.145428	0.0258916	0.470011	0.13693	-0.0354307	0.238752	-0.384914	0.0936799	-0.205541	-0.132252	-0.153882	0.0898036	-0.100074	0.123276	-0.140817	0.0840917	-0.0553804	-0.082935	-0.0124159	-0.0796814	-0.035768	-0.0139885	-0.0347368	-0.00655713	0.0277951	0.0586766	-0.0426339	-0.0168781	0.0283973	0.220894	0.046758	0.0313212	0.0921796	-0.0810502	-0.0150588	-0.0352397	0.132177	0.0488594	-0.0125808	-0.0150238	0.0525567	0.0738705
11	0.621219	-0.529685	-0.267238	-0.370653	0.31452	0.280309	0.129154	0.607319	0.0554442	-0.0720952	0.332284	-0.427911	0.00848959	-0.0695755	0.147061	0.0739398	-0.142973	-0.0467249	0.062796	-0.0426827	-0.214371	-0.0691627	-0.0543964	0.141854	0.0258707	-0.0675563	-0.131894	0.10225	0.0791115	-0.116665	0.0783095	0.0337127	-0.0483107	0.0134814	-0.167563	-0.0564854	-0.0304236	0.0485198	-0.0812248	0.0589981	0.0863406	-0.115544	-0.0230843	-0.0502402	0.00928665	-0.0594576	0.0204825
12	0.600773	-1.01018	0.483991	0.265785	-0.197057	0.117676	-0.0977165	0.262184	0.0639927	0.205559	-0.11636	-0.20732	-0.52652	0.211534	0.0805608	0.0723889	-0.0775914	-0.0497763	-0.16433	0.0441301	-0.0864032	-0.188191	0.0289717	-0.0720571	-0.179938	-0.0480799	0.281773	-0.256089	0.003341	0.118612	0.0144732	-0.115565	0.0615305	-0.0152493	0.0710401	0.0510857	-0.0893123	-0.0629003	0.000712088	-0.0370286	0.107942	0.000723563	-0.0217166	-0.00461592	0.0255426	-0.0288107	0.02917
13	0.678172	-0.946699	0.509778	0.169189	0.0252614	0.0387755	0.367762	-0.0382867	-0.223621	-0.0221038	0.180521	0.0693457	0.494466	-0.0278402	0.0510868	-0.12801	0.145382	-0.0669762	-0.0227291	-0.213324	-0.0863864	0.00690566	0.0386201	-0.167924	0.235218	-0.0296368	0.0908301	0.020693	0.145388	-0.0928941	-0.151182	-0.127722	0.13608	-0.0229274	-0.0748545	0.057886	-0.0401554	0.0477961	0.116515	-0.0711666	-0.0640102	0.00477676	0.0432683	-0.0681814	0.0092582	-0.00126193	0.0385548
14	0.304458	-0.0349995	-0.373716	-0.538241	0.261182	0.0808603	-0.0793856	-0.620344	-0.395207	0.194122	0.183689	-0.0572105	0.151062	0.298316	-0.385053	-0.149212	-0.370614	-0.304608	0.00588737	-0.275319	0.196105	-0.219459	0.0386918	-0.0339635	0.0317321	-0.0619571	0.0420107	0.0217608	-0.0660062	-0.0191663	0.0124134	-0.0111876	0.00790333	-0.145427	9.89606e-05	0.0379739	0.0225635	-0.0545292	-0.0402957	0.0195695	0.0400551	0.0493485	-0.00959968	0.0126866	-0.0519134	-0.0596712	-0.0191755
15	0.260746	0.347672	-0.428289	-0.335019	-0.0475395	-0.160822	-0.0289649	-0.245735	0.141841	-0.114431	-0.0494705	0.113341	0.173092	0.0815508	0.113241	-0.463627	0.226874	0.383199	-0.233401	-0.0781872	-0.217389	0.105552	0.0251047	0.145211	0.0372186	-0.0789926	0.206816	-0.134488	-0.280125	0.064146	0.164383	-0.083743	-0.0388698	-0.0623664	-0.112182	0.0125617	0.0108104	0.0475845	-0.0345128	0.034787	-0.0375263	0.0074159	-0.0328596	-0.0394762	0.0124704	-0.00481766	0.0127599
16	0.404181	0.176539	-0.27234	-0.417178	-0.281856	0.101009	-0.328916	0.102823	0.0868719	-0.191588	-0.0228439	-0.0279434	0.0740182	0.0709559	0.0860112	-0.273173	0.150214	-0.0609436	-0.0270231	0.0444758	-0.163858	0.139148	0.0500069	-0.026635	-0.0239085	0.121934	-0.0704188	0.0662026	0.00186575	-0.0425218	-0.0514285	0.0931892	-0.0974704	0.15066	-0.0513146	0.0952581	-0.126068	-0.179676	0.120424	0.0236337	0.0893559	0.0799303	0.0493581	0.0386951	-0.0703556	-0.00597514	0.0337584
17	-0.186816	0.875544	0.671496	-0.0117542	0.110424	-0.165097	-0.04274	-0.0380134	0.416786	-0.149872	0.280401	0.161251	0.169615	-0.0422472	-0.150386	0.195874	0.0888558	-0.0701272	0.00876548	-0.0620104	0.161826	0.225029	-0.184622	-0.275206	-0.0846489	0.0551335	0.114974	0.00811534	-0.0621032	-0.1363	0.270117	-0.040037	0.0427889	0.0385736	0.0886296	-0.103006	-0.0110989	0.0112355	0.051062	-0.00233596	0.0931945	-0.0327106	0.019037	-0.0526084	-0.0387733	-0.0377407	-0.014066
18	0.0725197	0.691811	0.458738	-0.256014	0.229415	-0.0320132	0.207799	0.356236	0.0184817	-0.00465994	0.0676655	0.106767	-0.242212	-0.142969	0.0376303	-0.0595282	-0.247546	-0.184379	-0.450442	-0.100549	0.0995428	-0.0591699	0.233991	-0.0694139	-0.214691	0.0911674	0.0146372	0.0903424	-0.0571476	0.006439	-0.0402262	-0.0627931	0.0194972	0.147668	-0.0760232	0.0134889	0.100477	0.049938	0.0410144	0.046679	-0.128151	-0.0275399	-0.0670901	0.0397203	-0.0519363	0.0094228	0.0298539
19	0.0877735	0.781073	0.390435	-0.0359588	0.0818907	0.104239	0.10027	0.136023	-0.0278757	0.151857	-0.295054	-0.0755019	-0.162924	-0.222537	0.047465	-0.037161	-0.151452	0.0309537	0.0503829	0.026691	0.000563632	0.00263531	0.0934357	-0.133318	0.0513444	0.130684	-0.0335389	-0.0581978	-0.0835124	-0.0515597	-0.0044015	0.0979899	0.00750125	-0.000218045	-0.0867954	-0.0705249	0.0695193	-0.082263	-0.055019	0.00753821	-0.0588354	0.136398	0.121552	-0.0431364	0.105661	-0.0834523	0.00210212
20	0.322855	-0.0183495	-0.305905	0.304005	-0.672401	0.541682	-0.149745	0.308107	0.136173	-0.110182	0.111671	0.462686	0.128252	-0.0227484	0.0269592	-0.0462513	-0.101926	-0.151164	0.231366	0.259878	-0.0135129	-0.133068	0.0416092	-0.0124929	0.00205435	-0.0597658	-0.0606152	-0.00888377	-0.109179	-0.0672874	0.000846159	-0.129531	-0.0342799	0.0616065	-0.00699867	-0.041578	-0.0690559	-0.03728	-0.0697806	-0.139199	-0.0997651	0.0332496	-0.0821103	-0.0303009	-0.0294034	-0.0369995	-0.0490917
21	0.183711	0.412981	-0.300705	-0.344863	-0.343206	-0.0686393	0.218811	0.233637	-0.309977	0.286373	-0.135922	-0.297626	-0.163274	0.437992	-0.0284202	0.170611	0.0267591	0.169429	0.0333065	-0.141373	-0.149759	-0.185078	-0.0497815	-0.154889	0.120718	0.0763849	-0.00576915	0.0830884	0.0765152	0.00656847	0.253357	0.0268399	-0.0439797	-0.0305145	0.0162336	-0.128296	-0.068161	-0.031105	0.0927163	-0.0662595	-0.123602	-0.0222576	0.00598438	0.0441817	0.00272106	0.0502387	-0.00942758
22	0.347173	0.0626845	-0.647173	0.501432	0.0743015	-0.502522	-0.0578668	-0.0754967	-0.352541	0.00450146	0.198908	-0.0509875	-0.275247	-0.194081	-0.0467664	-0.0168715	0.127472	0.236279	-0.149824	0.168775	0.00266134	0.0353047	-0.282836	-0.00748725	-0.304883	-0.0909597	0.0570371	0.0858308	0.179653	-0.0398365	-0.0121937	0.0551286	0.0294074	-0.0291894	-0.0787143	0.0841299	0.0184605	0.0515548	0.04955	-0.0651923	-0.049716	0.0354315	0.0244869	0.0094344	-0.0280561	-0.082203	-0.0448766
23	0.600467	-0.659804	-0.563363	-0.355815	0.00149607	-0.0682114	0.166655	-0.182609	0.488775	0.179968	0.244132	-0.0182384	-0.0851081	-0.419155	0.144951	0.452396	0.162988	0.0918536	-0.18668	0.193254	-0.0453168	-0.0805851	0.175511	-0.158861	0.127812	-0.0759984	-0.0661342	0.0794394	-0.0503021	0.013872	-0.0837051	-0.089382	-0.0824034	-0.167592	0.0897444	-0.0479949	0.0681238	-0.064821	0.0827174	0.0777967	0.00611966	0.0454735	-0.0252054	0.000355594	-0.0042151	-0.00454003	-0.0149156
24	0.535898	-0.833592	0.355562	0.555207	-0.336042	0.0332678	-0.309897	-0.114752	0.194588	0.035358	-0.180571	-0.161453	-0.255472	0.124726	-0.243097	-0.18736	0.00782536	-0.252019	0.266739	0.0804402	-0.0664687	0.0622032	-0.117015	-0.0466321	-0.0233716	-0.181461	-0.0848203	-0.0692197	-0.0766181	-0.0560853	0.013323	-0.0611288	-0.0754243	-0.0309382	-0.168968	-0.0938334	0.154495	0.0855905	0.084724	0.0900132	-0.00435102	0.0233742	0.0468161	0.0376942	-0.0280618	0.0494917	-0.00525911
25	0.782087	-1.01175	0.332296	0.383305	-0.166653	-0.164218	0.181991	-0.231889	0.0732321	-0.103588	-0.0279599	0.0985978	-0.0150491	-0.00866637	0.140985	-0.150874	0.0131078	-0.0215978	-0.227196	-0.107907	-0.00825706	-0.0723733	0.129731	-0.0632116	-0.00536541	0.0464671	-0.0426981	0.0801232	0.108284	-0.0905971	0.10655	0.154308	0.0424455	0.0503302	0.0359401	-0.0119664	-0.149988	0.0678759	-0.124628	0.12581	0.0079923	0.104508	-0.0262308	-0.0067186	0.00446041	0.0542487	-0.0745588
26	0.18761	-0.0805272	-0.624131	-0.00663094	0.507436	-0.289488	0.536373	-0.510829	0.591718	0.0233933	-0.424398	-0.214787	0.109637	0.202302	-0.404335	0.189445	0.0810434	-0.188696	0.0599206	0.330895	-0.0846502	-0.092015	-1.6112e-05	0.00220475	0.00888316	0.136045	0.103796	-0.0177891	0.000249683	-0.0442328	-0.0387112	0.00402696	0.077285	0.175335	-0.0672991	0.0387325	-0.0223087	-0.00374727	-0.0522527	-0.0345838	-0.0271703	-0.0449757	4.85434e-06	-0.00249097	0.00788348	0.00733921	0.0077927
27	0.0694923	0.477926	0.0125924	0.476609	-0.0758476	0.229725	-0.324658	-0.0793394	0.0195691	0.230183	0.190173	-0.366787	-0.158796	-0.468409	-0.426301	-0.322773	0.147483	0.0719494	-0.0289976	0.0720204	0.293942	0.0851587	0.285145	0.184027	0.260447	0.16561	0.0143203	-0.0419041	0.131017	0.0670098	0.0767116	-0.00895915	0.0688984	-0.00979352	-0.0430038	-0.0490502	-0.0471837	-0.0188379	0.0375499	-0.0331431	0.0265368	-0.0521735	-0.0483185	0.0193958	0.00689884	-0.00212499	-0.0123649
28	0.00358827	0.572168	0.165083	-0.0695226	-0.444621	-0.693033	-0.142334	0.0577058	-0.188261	-0.0406966	0.354619	-0.176854	0.28323	0.322607	0.0904356	0.0996551	-0.0461406	-0.0846724	-0.215937	0.277704	0.0103156	-0.0331376	-0.0594726	-0.0638446	0.131891	0.0918813	-0.333623	-0.164712	0.0268166	0.269312	-0.00621493	-0.0856161	0.0602654	0.056732	-0.0369102	0.0227546	0.0533178	0.0409538	-0.0441247	0.00228882	0.04985	0.0275707	0.0100421	-0.0263452	0.00407866	0.0018222	-0.0103237
29	-0.111003	0.791365	0.0372073	0.541319	0.13708	0.194674	-0.290783	-0.363333	0.0153348	0.102059	0.257394	-0.0035991	-0.322792	-0.017382	0.0699101	0.209279	0.154875	0.238838	0.0723901	-0.385977	-0.306529	-0.179911	0.0884844	-0.164034	0.143081	-0.0978573	-0.13349	-0.0281224	-0.173041	-0.0645195	-0.0910895	0.0665463	0.0879363	0.134111	0.00931277	0.090566	0.0590933	0.0142088	-0.0557881	-0.0597649	0.0447728	-0.0557113	0.0115555	0.0269886	-0.0205826	0.00711386	-0.0143021
30	-0.133538	0.811664	0.265863	0.182631	0.445772	0.343583	-0.225779	-0.318745	0.136566	-0.275482	-0.131086	-0.15157	0.266877	0.133594	0.293621	0.201754	0.280706	-0.145516	-0.0609428	-0.166828	-0.0233794	0.0140697	-0.104968	0.0833681	-0.114519	0.0562718	-0.0807594	-0.103339	0.147422	-0.0473003	-0.0509847	-0.0956972	-0.0435335	-0.0926495	-0.0521134	-0.0880477	-0.0483705	0.0212014	-0.016409	-0.0213122	-0.0109941	0.0756956	-0.0907099	0.118387	0.0430032	-0.0318326	0.0176621
31	-0.237811	0.704467	-0.0335037	0.598537	0.327147	0.553267	-0.315355	-0.235535	0.179986	-0.151932	-0.0463077	-0.0355651	0.129711	0.302448	0.354355	-0.0908759	0.0170276	-0.12083	-0.0788135	0.107445	-0.0262494	-0.197074	0.0754671	0.111285	-0.06581	-0.103773	0.114373	0.211235	0.140486	0.211896	0.0225303	0.073179	0.014078	-0.0175099	0.0478138	-0.0465733	0.0862897	-0.0683276	0.0449335	0.0389443	-0.0296871	-0.044769	0.0545389	-0.10111	-0.0140359	0.0144782	-0.0139346
32	-0.147625	0.717609	0.304804	0.655091	-0.116504	0.0510568	0.242196	0.158227	0.104963	0.142743	0.398236	0.114486	-0.10287	0.451627	-0.302991	0.293232	-0.248036	0.152522	-0.00914436	0.0932221	-0.185573	0.309109	0.0700116	0.213699	0.052654	0.160314	0.114358	0.132785	-0.0479936	-0.0419299	-0.135241	0.0302434	-0.0958429	-0.152226	-0.0040611	0.0410067	-0.0631773	0.0431905	-0.0211881	0.0255805	0.000397628	0.0522267	0.00183147	-0.00780166	-0.0138424	0.0134955	0.024048
33	0.15396	0.54945	-0.161215	0.058434	0.544757	0.010364	0.488361	0.0596114	-0.269751	-0.0359922	-0.215439	0.0251464	-0.095643	-0.173666	0.363678	0.0663659	-0.0932483	-0.233912	0.0814917	-0.0163282	0.00581752	0.198941	0.184615	0.078639	0.0732379	-0.0268475	0.0193588	-0.21629	-0.0044737	0.047222	0.0332155	-0.107807	-0.176961	-0.0175061	0.0220838	0.061618	-0.0764898	0.0680142	0.0194311	-0.0353372	0.027033	-0.0499831	0.109632	0.0196165	-0.0441188	0.0140017	-0.0748962
34	0.0365546	0.406276	-0.726835	0.506291	0.283937	-0.200484	0.167619	0.127063	-0.470287	-0.0252882	0.232483	0.122165	0.0485887	-0.0163104	0.158598	0.0189373	-0.0943092	-0.0950772	-0.000999485	0.0214318	0.171992	0.0656174	-0.0863417	-0.0800038	-0.0775171	-0.0200485	0.0589878	-0.187246	-0.081418	-0.153727	-0.0724096	0.0765427	0.0344515	-0.00123152	-0.0804057	-0.0755562	0.0221158	-0.152853	0.0384951	0.02826	0.0509897	-0.0176484	-0.0779558	-0.040617	0.053674	0.102457	0.00537845
35	0.342793	-0.0418872	-0.410296	-0.380878	-0.366335	0.230778	-0.323422	0.270506	-0.0608477	-0.421006	-0.117697	-0.131473	0.0706721	0.188525	0.0156891	0.173268	0.0625377	0.0841143	0.246001	-0.00897076	0.125091	0.308555	0.173515	-0.321236	0.0275648	0.0208107	0.199579	-0.138316	0.0993182	0.0767623	-0.104265	0.139176	0.082283	-0.0413616	0.0114919	0.0481396	0.054758	0.051729	-0.0600719	0.092937	-0.0643852	-0.0597212	-0.0277325	0.0213692	-0.0150789	-0.0260682	-0.0141551
36	0.498672	-1.11267	0.0746659	0.444183	-0.0437559	-0.240912	-0.0243838	-0.0123037	-0.00830876	-0.458739	-0.15492	-0.128373	0.278782	-0.135671	-0.0760356	0.37928	-0.114728	0.302664	0.156359	-0.324113	0.325635	-0.103164	0.0475238	0.110434	-0.167468	0.134819	-0.0421497	0.10357	-0.199948	0.206001	0.00136117	-0.00727093	-0.0841478	0.0372259	-0.0837011	-0.017802	-0.0433158	-0.0346983	0.0313947	-0.0338899	-0.00184579	-0.0115354	0.0236045	-0.00483264	0.000153913	-0.000571401	0.0036264
37	0.738823	-0.854239	0.202553	0.223041	0.479217	-0.155345	0.0471691	0.0562627	-0.18366	-0.192354	-0.10503	-0.125962	-0.10578	0.0978515	0.334073	-0.377562	-0.0879526	0.0223737	0.115473	0.156387	-0.0793989	0.132267	-0.179641	-0.00681876	0.166082	0.332856	-0.0158156	0.190126	-0.146937	-0.0316645	0.00169249	-0.0400393	0.0576585	-0.0376479	0.173528	0.0117114	0.133541	-0.0360944	-0.00809336	-0.0329032	0.0100108	-0.0382545	-0.0498878	0.0530832	0.00135399	-0.0228792	-0.0144023
38	0.380705	0.0995559	-0.0488724	-0.238843	-0.198322	-0.24611	-0.385293	-0.682644	-0.497364	-0.10239	-0.0962635	0.233828	-0.473056	-0.11672	0.111916	0.213608	0.0412553	-0.227319	0.209103	0.0509818	0.0161774	0.111219	0.0498564	0.0467991	0.044689	0.0232425	-0.032825	0.118993	0.0408579	-0.00495017	0.0845386	-0.0459639	-0.113214	0.0756478	0.0528122	0.046399	-0.053432	0.0751959	0.00720256	0.0284229	-0.0275502	-0.0106306	-0.0507897	-0.078346	0.0477599	-0.00760146	0.0751246
39	0.651923	-0.321312	-0.215675	-0.466886	-0.360872	0.0615961	-0.202238	-0.259563	0.179134	-0.0546686	0.0660408	0.367222	-0.140026	-0.127759	0.243703	0.0489562	-0.108635	-0.0501928	-0.186799	0.0552532	0.093147	-0.00340641	-0.0484537	0.132286	-0.0285224	0.12801	0.0214441	-0.0426048	0.0236288	-0.0401243	-0.0350511	0.121047	0.132485	-0.117421	-0.0411516	-0.139421	0.0130852	0.0522016	-0.0795307	-0.139469	0.0276489	-0.0463218	0.110697	0.0381317	-0.0383482	0.0481777	0.0500134
40	-0.121914	0.229486	-0.405713	0.275576	-0.51281	-0.103225	-0.0248285	0.262181	0.412249	0.15843	-0.600802	0.132325	-0.104583	-0.0999737	-0.0501549	0.0662111	-0.0939225	-0.231368	-0.275407	-0.426895	0.0514996	0.188324	-0.349311	0.113834	0.187504	-0.0246765	-0.123877	0.0073798	0.0483682	0.0236557	-0.0260822	-0.00739498	0.0372254	-0.0588045	0.0286212	0.100947	0.00076142	-0.0649855	-0.00402475	0.0302596	-0.0273606	-0.0495604	-0.0236654	-0.0369498	0.00366136	-0.0156435	-0.0095948
41	-1.51137	-0.314611	0.0671116	-0.256926	-0.434822	0.203644	-0.0476791	-0.32466	0.155917	0.225283	0.0462634	-0.183767	0.0281298	0.020724	0.212362	-0.0828464	-0.126962	0.348773	0.110839	-0.0451092	0.120281	-0.108613	-0.043812	0.0106707	-0.157535	0.292057	-0.0139249	-0.10521	0.182649	-0.20701	-0.0197929	-0.172109	-0.1043	0.01272	-0.0106794	0.09916	0.0865927	-0.0291341	-0.0402869	0.0388077	-0.0101075	-0.0264684	0.0192018	-0.0455837	-0.0155796	0.0329697	-0.0148781
42	-1.51008	-0.309107	0.0625737	-0.0427251	-0.167241	-0.0121783	0.104287	-0.348115	0.0987958	0.422784	0.1565	-0.276593	0.147292	-0.273222	0.247289	-0.166368	-0.29267	-0.0326097	0.066855	-0.00580136	-0.0790914	0.0762532	-0.242464	-0.0945568	0.0513434	-0.0503229	0.129639	-0.0388266	-0.0815661	0.163441	-0.159477	0.147923	-0.0765336	0.107031	0.0392587	-0.138409	-0.109325	0.0763592	0.0397267	0.00353458	-0.0289683	-0.00124484	-0.0432589	0.00965171	-0.0148634	-0.0251202	0.00547343
43	-1.54612	-0.514449	0.047493	0.00076232	-0.33889	-0.158171	0.400669	-0.0607532	0.110287	0.210237	0.293512	0.0337718	0.0817059	-0.115439	0.173609	-0.00553685	0.0927886	-0.286721	0.259687	-0.0559112	-0.125062	0.223414	0.185841	0.0274471	-0.199932	-0.0951865	-0.0249106	0.147616	-0.0156136	0.113284	0.19079	0.0182538	0.146632	-0.0749538	-0.0699854	0.120762	0.037559	-0.0854353	-0.0334892	-0.0312097	-0.0058068	-0.0063442	0.000712328	0.0625052	0.0403348	0.00923996	0.00609988
44	-1.55828	-0.524725	-0.0171442	-0.165312	0.099041	-0.0738338	0.143931	0.286339	-0.0396287	-0.209358	0.143759	0.242772	-0.318552	0.231185	-0.0952043	-0.108015	0.376534	-0.0636284	-0.152347	-0.0394442	0.29621	-0.0719726	-0.0849883	-0.119872	0.230864	-0.0782406	0.158056	0.182472	0.0343799	0.0503106	-0.0869566	-0.0429694	-0.192378	0.0616754	-0.0753153	-0.0355624	0.0360657	-0.00859755	-0.0995832	-0.0442594	0.0558953	0.00975946	0.0273078	0.0268085	0.028615	0.00280265	-0.00686767
45	-1.51967	-0.461441	0.0514337	-0.150578	0.155132	-0.15755	0.1763	0.188421	-0.149556	-0.444703	0.0706696	0.321029	-0.210219	-0.10225	-0.336676	-0.054352	0.263982	-0.145025	0.112439	-0.0965263	-0.306645	-0.258219	0.013129	0.156303	-0.0648368	0.233766	-0.0899587	-0.218754	0.00199032	0.0449395	-0.0441137	0.0898219	0.0469562	-0.0887662	0.0712147	-0.0772821	-0.0031738	0.00158611	0.0626057	0.0581572	-0.0321392	-0.0108437	-0.0059389	-0.042984	-0.0292989	-0.0256703	-0.0102328
46	-1.5147	-0.499355	-0.0439856	-0.0952491	0.172947	0.35295	0.127231	0.0311359	-0.108432	-0.0424691	-0.316202	-0.243968	-0.170912	0.343849	0.151346	0.0607853	0.0732111	0.166252	-0.12977	0.200689	0.344597	0.108745	0.107727	0.0868124	0.0218899	-0.195151	-0.240621	0.000768388	-0.178163	-0.151383	0.00746989	0.0395683	0.171132	-0.0237684	0.0330729	0.0134301	-0.0752275	0.0682835	0.0747106	-0.0123449	0.00102647	0.0348265	-0.00579135	-0.0320868	-0.0263563	-0.0208854	0.0160599
47	-1.31926	-0.559607	-0.0865915	0.0592162	0.117756	0.277884	-0.416513	-0.0230952	-0.384198	-0.438596	-0.295205	0.0019088	0.282382	-0.310964	-0.353134	0.193309	-0.402909	0.108497	-0.323274	0.152167	-0.350963	0.104328	0.020837	-0.0707809	0.0774212	-0.113525	0.0530257	0.0381872	0.0685482	-0.0341314	0.101574	-0.0647257	0.000696025	0.0356081	0.031031	-0.00299213	0.0430962	-0.0125479	-0.0134222	-0.029409	0.0367599	0.0168563	0.0143617	0.0331881	0.0199113	0.0316118	0.000206808
48	-0.309489	-0.72101	-0.0588582	-0.0634738	0.898618	-0.587796	-0.946064	0.448742	0.137107	0.771143	-0.176245	0.407308	0.250119	0.143614	0.0235366	0.029737	0.0289831	0.0602735	0.109191	-0.0334914	-0.0167307	0.0485426	0.158961	0.000458148	-0.036306	0.0141693	-0.0326449	-0.00894284	0.0475622	-0.013743	-0.00289928	0.0090693	-0.0158683	0.00583604	-0.00310972	-0.0191247	-0.0251125	0.0206872	-0.010285	-0.0131185	-0.0206817	0.000230975	-0.00274878	-0.0065257	-0.0031589	0.00163239	-0.00262155
